# Supplementary material for: Structuring integration for patient-centered care: a review-informed ontology-driven modular front-end framework for digital health innovation
Source: Front Digit Health. 2026 Mar 19;8:1688261. doi: 10.3389/fdgth.2026.1688261 (PMC13044035; doi:10.3389/fdgth.2026.1688261)
Supplement: Supplementary file 1 [file table1.xlsx]

## Sheet: Articles Database from Multiple
No.	Key	Title	Year	Journal	Volume	Issue	Pages	Authors	URL	DOI
1	rayyan-134732723	Challenges of Using Telemedicine in Hospital Specialty Consultations during the COVID-19 Pandemic in Portugal According to a Panel of Experts	2024	Acta Medica Portuguesa	37	3	198-206	Cunha, A.S. and Pedro, A.R. and Cordeiro, J.V.	https://www.scopus.com/inward/record.uri?eid=2-s2.0-85186556147&doi=10.20344%2famp.19931&partnerID=40&md5=314910c37c17f5d69351780625b7274f	10.20344/amp.19931
2	rayyan-134732724	Health Informatics Workforce in the Digital Health Ecosystem	2024	Studies in Health Technology and Informatics	310		1226-1230	Meehan, R.	https://www.scopus.com/inward/record.uri?eid=2-s2.0-85183576839&doi=10.3233%2fSHTI231160&partnerID=40&md5=290c3075997ba495f36897be673d4b0a	10.3233/SHTI231160
3	rayyan-134732725	COSMIC: a curated database of somatic variants and clinical data for cancer	2024	Nucleic Acids Research	52		D1210-D1217	Sondka, Z. and Dhir, N.B. and Carvalho-Silva, D. and Jupe, S. and McLaren, K. and Starkey, M. and Ward, S. and Wilding, J. and Ahmed, M. and Argasinska, J. and Beare, D. and Chawla, M.S. and Duke, S. and Fasanella, I. and Neogi, A.G. and Haller, S. and Hetenyi, B. and Hodges, L. and Holmes, A. and Lyne, R. and Maurel, T. and Nair, S. and Pedro, H. and Sangrador-Vegas, A. and Schuilenburg, H. and …	https://www.scopus.com/inward/record.uri?eid=2-s2.0-85181851492&doi=10.1093%2fnar%2fgkad986&partnerID=40&md5=90e8c14492ccad478d0024f4a69ec76b	10.1093/nar/gkad986
4	rayyan-134732726	Consent Management System on Patient-Generated Health Data	2024	Studies in Health Technology and Informatics	310		204-208	Randine, P. and Salant, E. and Muzny, M. and Pape-Haugaard, L.	https://www.scopus.com/inward/record.uri?eid=2-s2.0-85183579430&doi=10.3233%2fSHTI230956&partnerID=40&md5=fd7a67c36619b17d288dc16667440668	10.3233/SHTI230956
5	rayyan-134732727	A review of IoT applications in healthcare	2024	Neurocomputing	565			Li, C. and Wang, J. and Wangâ€Ž, S. and Zhang, Y.	https://www.scopus.com/inward/record.uri?eid=2-s2.0-85176314566&doi=10.1016%2fj.neucom.2023.127017&partnerID=40&md5=1c0d0df44423b7e277e96d95f922ec77	10.1016/j.neucom.2023.127017
6	rayyan-134732728	MoCab: A Model Management System Based on FHIR for Clinical Decision Support	2024	Studies in Health Technology and Informatics	310		1384-1385	Kuo, Z.-M. and Tseng, Y.-J.	https://www.scopus.com/inward/record.uri?eid=2-s2.0-85183580659&doi=10.3233%2fSHTI231206&partnerID=40&md5=d00f77daf2fe253c7487fcd4d6d71bbf	10.3233/SHTI231206
7	rayyan-134732729	Regulatory Standards and Guidance for the Use of Health Apps for Self-Management in Sub-Saharan Africa: Scoping Review	2024	Journal of medical Internet research	26		e49163	Bene, B.A. and Ibeneme, S. and Fadahunsi, K.P. and Harri, B.I. and Ukor, N. and Mastellos, N. and Majeed, A. and Car, J.	https://www.scopus.com/inward/record.uri?eid=2-s2.0-85190562842&doi=10.2196%2f49163&partnerID=40&md5=b8a7465ea9a38deb9d3f7543f616d92a	10.2196/49163
8	rayyan-134732730	Ontologies in digital twins: A systematic literature review	2024	Future Generation Computer Systems	153		442-456	Karabulut, E. and Pileggi, S.F. and Groth, P. and Degeler, V.	https://www.scopus.com/inward/record.uri?eid=2-s2.0-85181034395&doi=10.1016%2fj.future.2023.12.013&partnerID=40&md5=9500e7b695b8f550c290575829ab1caf	10.1016/j.future.2023.12.013
9	rayyan-134732731	Privacy preservation of the internet of medical things using blockchain	2024	Health Services and Outcomes Research Methodology	24	1	112-139	Raj, A. and Prakash, S.	https://www.scopus.com/inward/record.uri?eid=2-s2.0-85151235893&doi=10.1007%2fs10742-023-00306-1&partnerID=40&md5=b7aae1a8cc551f9f3db500519dcbeac6	10.1007/s10742-023-00306-1
10	rayyan-134732732	Anomaly detection in IoT-based healthcare: machine learning for enhanced security	2024	Scientific Reports	14	1		Khan, M.M. and Alkhathami, M.	https://www.scopus.com/inward/record.uri?eid=2-s2.0-85187465297&doi=10.1038%2fs41598-024-56126-x&partnerID=40&md5=fad02b0520ea13fb11bbb4c49141d373	10.1038/s41598-024-56126-x
11	rayyan-134732733	Reconstruction and storage of a low-cost three-dimensional model for a cadastre of historical and artistic heritage	2024	International Journal of Building Pathology and Adaptation	42	2	237-256	Silva da PurificaÃ§Ã£o, N.R. and Henrique, V.B. and Amorim, A. and Carneiro, A. and Souza, G.H.B.	https://www.scopus.com/inward/record.uri?eid=2-s2.0-85129858905&doi=10.1108%2fIJBPA-11-2021-0145&partnerID=40&md5=732a2266613a3f8cdafe7c40b1f80c4e	10.1108/IJBPA-11-2021-0145
12	rayyan-134732734	Re: Electronic medical records â€“ a disappointing mirage for clinicians and research	2024	BJU International	133		76	Leow, J.J. and Lim, E.J. and Chen, K.	https://www.scopus.com/inward/record.uri?eid=2-s2.0-85174252124&doi=10.1111%2fbju.16193&partnerID=40&md5=7bb0bd2f7bd36da15f774ba01bfe05e2	10.1111/bju.16193
13	rayyan-134732735	An Integrated Approach for Secure and Efficient Sharing of EHR in Federated Blockchains	2024	Lecture Notes in Networks and Systems	839		183-194	Hashim, F. and Shuaib, K. and Serhani, M.A.	https://www.scopus.com/inward/record.uri?eid=2-s2.0-85189531092&doi=10.1007%2f978-981-99-8324-7_17&partnerID=40&md5=0ce5edfc542aee71cccb327ef19a6298	10.1007/978-981-99-8324-7_17
14	rayyan-134732736	Direct Secure Messaging in Practice: Addressing Workflow Challenges	2024	Studies in Health Technology and Informatics	310		189-193	McCormack, J. and Lehmann, C.U. and Lusk, K.G. and Ayers Wickenhauser, K. and Arvisais-Anhalt, S. and Feterik, K.	https://www.scopus.com/inward/record.uri?eid=2-s2.0-85183582025&doi=10.3233%2fSHTI230953&partnerID=40&md5=a95726758998cf05ad4a395230a8abd3	10.3233/SHTI230953
15	rayyan-134732737	Interoperability in the Wild: Comparison of Real-World Electronic C-CDA Documents from Two Sources	2024	Studies in Health Technology and Informatics	310		43-47	Dixon, B.E. and Apathy, N.C.	https://www.scopus.com/inward/record.uri?eid=2-s2.0-85183579300&doi=10.3233%2fSHTI230924&partnerID=40&md5=15cf273e9780a65074d85b2d426d1a4c	10.3233/SHTI230924
16	rayyan-134732738	Distributing Reasoning on WoT Edge Architectures	2024	Proceedings - IEEE Consumer Communications and Networking Conference, CCNC				Nachabe, L. and Bento, A. and Singh, K. and Medini, L. and Laforest, F.	https://www.scopus.com/inward/record.uri?eid=2-s2.0-85189205187&doi=10.1109%2fCCNC51664.2024.10454731&partnerID=40&md5=364b7aee8416909458e6d376d49296dc	10.1109/CCNC51664.2024.10454731
17	rayyan-134732739	Interoperability Is a Process - The Data Sharing Framework	2024	Studies in Health Technology and Informatics	310		28-32	Hund, H. and Wettstein, R. and Kurscheidt, M. and Schweizer, S.T. and Zilske, C. and Fegeler, C.	https://www.scopus.com/inward/record.uri?eid=2-s2.0-85183583914&doi=10.3233%2fSHTI230921&partnerID=40&md5=2a396230b93fc456dfa73237e2e59632	10.3233/SHTI230921
18	rayyan-134732740	Implementation of an HIV Case Based Surveillance Using Standards-Based Health Information Exchange in Rwanda	2024	Studies in Health Technology and Informatics	310		875-880	Oluoch, T. and Byiringiro, B. and Tuyishime, E. and Kitema, F. and Ntwali, L. and Malamba, S. and Wilmore, S. and Remera, E.	https://www.scopus.com/inward/record.uri?eid=2-s2.0-85183576793&doi=10.3233%2fSHTI231090&partnerID=40&md5=a6077e481a96bdb67e1184d95b2ed18f	10.3233/SHTI231090
19	rayyan-134732741	Database Resources of the National Genomics Data Center, China National Center for Bioinformation in 2024	2024	Nucleic Acids Research	52	1	D18-D32	Bao, Y. and Zhang, Z. and Zhao, W. and Xiao, J. and He, S. and Zhang, G. and Li, Y. and Zhao, G. and Chen, R. and Bu, C. and Zheng, X. and Zhao, X. and Xu, T. and Bai, X. and Jia, Y. and Chen, M. and Hao, L. and Tang, B. and Jin, E. and Zhao, D. and Wu, G. and Zhu, J. and Wang, Z. and Wei, Z. and Zhang, S. and Wang, A. and Chen, X. and Sun, Y. and Zhang, Z. and Meng, Y. and Cao, Y. and Tian, D. a…	https://www.scopus.com/inward/record.uri?eid=2-s2.0-85181768464&doi=10.1093%2fnar%2fgkad1078&partnerID=40&md5=e073585366b84be06c3dab0d4df0e22c	10.1093/nar/gkad1078
20	rayyan-134732742	FAIR Header Reference genome: a TRUSTworthy standard	2024	Briefings in Bioinformatics	25	3		Wright, A. and Wilkinson, M.D. and Mungall, C. and Cain, S. and Richards, S. and Sternberg, P. and Provin, E. and Jacobs, J.L. and Geib, S. and Raciti, D. and Yook, K. and Stein, L. and Molik, D.C.	https://www.scopus.com/inward/record.uri?eid=2-s2.0-85189293006&doi=10.1093%2fbib%2fbbae122&partnerID=40&md5=62bed0b8153d410a004a32c5c25f6229	10.1093/bib/bbae122
21	rayyan-134732743	Multinational electronic health records interoperability strategies	2024	Multinational Electronic Health Records Interoperability Strategies			1-241	Carter, S.K. and Anastasia, C. and Carter, B.M.	https://www.scopus.com/inward/record.uri?eid=2-s2.0-85188983673&doi=10.4018%2f978-1-7998-8989-2&partnerID=40&md5=a921b80962a08a70fd35780b8ad58594	10.4018/978-1-7998-8989-2
22	rayyan-134732744	Interoperability of Botswanaâ€™s healthcare systems using semantic prescription ontologies	2024	Indonesian Journal of Electrical Engineering and Computer Science	33	3	1782-1792	Okon, E.C. and Sigwele, T. and Malatsi, G. and Mokgetse, T. and Hlomani, H.	https://www.scopus.com/inward/record.uri?eid=2-s2.0-85185584504&doi=10.11591%2fijeecs.v33.i3.pp1782-1792&partnerID=40&md5=63ee23d54d7be44a13f01e2311eec538	10.11591/ijeecs.v33.i3.pp1782-1792
23	rayyan-134732745	11th International Conference on Interoperability for Enterprise Systems and Applications, I-ESA 2022	2024	Proceedings of the I-ESA Conferences	11				https://www.scopus.com/inward/record.uri?eid=2-s2.0-85189545429&partnerID=40&md5=fdb009d227917e7b7038537271888ccc
24	rayyan-134732746	Blockchain based Enhanced Healthcare Framework for Secure Interoperability	2024	2024 3rd International Conference on Power, Control and Computing Technologies, ICPC2T 2024			691-696	Kumar, S. and Kumar, J.S.	https://www.scopus.com/inward/record.uri?eid=2-s2.0-85190368142&doi=10.1109%2fICPC2T60072.2024.10474988&partnerID=40&md5=04b9bc7104649c8ee2403548db869a47	10.1109/ICPC2T60072.2024.10474988
25	rayyan-134732747	QAVAN: Query-answering approach for actionable numerical relationships over Knowledge Graphs	2024	Knowledge-Based Systems	284			Vargas-Rojas, F. and Cabrera-Bosquet, L. and Symeonidou, D.	https://www.scopus.com/inward/record.uri?eid=2-s2.0-85179896635&doi=10.1016%2fj.knosys.2023.111252&partnerID=40&md5=cf95c46bf6ac640cb11bb753c769c160	10.1016/j.knosys.2023.111252
26	rayyan-134732748	Advanced Data Processing of Pancreatic Cancer Data Integrating Ontologies and Machine Learning Techniques to Create Holistic Health Records	2024	Sensors	24	6		Manias, G. and Azqueta-AlzÃºaz, A. and Dalianis, A. and Griffiths, J. and Kalogerini, M. and Kostopoulou, K. and Kouremenou, E. and Kranas, P. and Kyriazakos, S. and Lekka, D. and Melillo, F. and PatiÃ±o-Martinez, M. and Garcia-Perales, O. and Pnevmatikakis, A. and Torrens, S.G. and Wajid, U. and Kyriazis, D.	https://www.scopus.com/inward/record.uri?eid=2-s2.0-85188988295&doi=10.3390%2fs24061739&partnerID=40&md5=43d675130a8ba520888ad13fb5bc7f62	10.3390/s24061739
27	rayyan-134732749	Reviewing Challenges in Specifying Interoperability Requirement in Procurement of Health Information Systems	2024	Studies in Health Technology and Informatics	310		2024-08-12	Seth, M. and Jalo, H. and Lee, E. and Bakidou, A. and Medin, O. and BjÃ¶rner, U. and SjÃ¶qvist, B.A. and Candefjord, S.	https://www.scopus.com/inward/record.uri?eid=2-s2.0-85183583224&doi=10.3233%2fSHTI230917&partnerID=40&md5=452f9c2ae2a33c087e870575b481c8ea	10.3233/SHTI230917
28	rayyan-134732750	Blockchain-based intelligent, interactive healthcare systems	2024	Future of AI in Medical Imaging			92-115	Hemamalini, V. and Tyagi, A.K. and Rajivkannan, A.	https://www.scopus.com/inward/record.uri?eid=2-s2.0-85189774677&doi=10.4018%2f979-8-3693-2359-5.ch007&partnerID=40&md5=9ac487586ae11c4d8f28df46306bb616	10.4018/979-8-3693-2359-5.ch007
29	rayyan-134732751	Privacy in electronic health records: a systematic mapping study	2024	Journal of Public Health (Germany)	32	3	435-454	Tertulino, R. and Antunes, N. and Morais, H.	https://www.scopus.com/inward/record.uri?eid=2-s2.0-85146665317&doi=10.1007%2fs10389-022-01795-z&partnerID=40&md5=6599f1ef6eb7a37964f63159003420ae	10.1007/s10389-022-01795-z
30	rayyan-134732752	Conceptual design of a generic data harmonization process for OMOP common data model	2024	BMC Medical Informatics and Decision Making	24	1		Henke, E. and Zoch, M. and Peng, Y. and Reinecke, I. and Sedlmayr, M. and Bathelt, F.	https://www.scopus.com/inward/record.uri?eid=2-s2.0-85185955930&doi=10.1186%2fs12911-024-02458-7&partnerID=40&md5=581083221458610764917d5c5c350d5d	10.1186/s12911-024-02458-7
31	rayyan-134732753	Classification of architectural and MEP BIM objects for building performance evaluation	2024	Advanced Engineering Informatics	61			Utkucu, D. and Ying, H. and Wang, Z. and Sacks, R.	https://www.scopus.com/inward/record.uri?eid=2-s2.0-85188994608&doi=10.1016%2fj.aei.2024.102503&partnerID=40&md5=bcaf636410ca64e3130e6c2843abaf82	10.1016/j.aei.2024.102503
32	rayyan-134732754	Ontology-based BIM-AMS integration in European Highways	2024	Intelligent Systems with Applications	22			LorvÃ£o Antunes, A. and Barateiro, J. and Marecos, V. and PetroviÄ‡, J. and Cardoso, E.	https://www.scopus.com/inward/record.uri?eid=2-s2.0-85189931011&doi=10.1016%2fj.iswa.2024.200366&partnerID=40&md5=0a96ae67fdb844cdcadf7c5a7891812f	10.1016/j.iswa.2024.200366
33	rayyan-134732755	MEDINFO 2023 - The Future is Accessible: Proceedings of the 19th World Congress on Medical and Health Informatics	2024	Studies in Health Technology and Informatics	310				https://www.scopus.com/inward/record.uri?eid=2-s2.0-85189607823&partnerID=40&md5=e67d7651816b6452669383587192e5ca
34	rayyan-134732756	Technology in Medicine: Optimizing Electronic Health Records	2024	FP essentials	537		2024-07-13	Baughman, D.J.	https://www.scopus.com/inward/record.uri?eid=2-s2.0-85185239868&partnerID=40&md5=cbacd9bbd14b223a155669df915fa16c
35	rayyan-134732757	Data management of process plants as complex systems: systematic literature review and identification of challenges and opportunities	2024	Reviews in Chemical Engineering	40	3	329-349	Layer, M. and Leidich, J. and Schwoch, S. and Saske, B. and Neubert, S. and Robl, P. and Paetzold-Byhain, K.	https://www.scopus.com/inward/record.uri?eid=2-s2.0-85165333945&doi=10.1515%2frevce-2022-0077&partnerID=40&md5=2ee749624c5f75fe6979468e1614912d	10.1515/revce-2022-0077
36	rayyan-134732758	Cyberâ€“physical system architecture of autonomous robot ecosystem for industrial asset monitoring	2024	Computer Communications	218		72-84	Kivrak, H. and Karakusak, M.Z. and Watson, S. and Lennox, B.	https://www.scopus.com/inward/record.uri?eid=2-s2.0-85185408678&doi=10.1016%2fj.comcom.2024.02.013&partnerID=40&md5=21826e5c9290c434e59d77a7fb6f1e54	10.1016/j.comcom.2024.02.013
37	rayyan-134732759	Unravelling collaborative governance dynamics within healthcare networks: a scoping review	2024	Health Policy and Planning	39	4	412-428	Belrhiti, Z. and Bigdeli, M. and Lakhal, A. and Kaoutar, D. and Zbiri, S. and Belabbes, S.	https://www.scopus.com/inward/record.uri?eid=2-s2.0-85190427694&doi=10.1093%2fheapol%2fczae005&partnerID=40&md5=f57497fce76160f6c46428118867dba8	10.1093/heapol/czae005
38	rayyan-134732760	Toward standardization, harmonization, and integration of social determinants of health data: A Texas Clinical and Translational Science Award institutions collaboration	2024	Journal of Clinical and Translational Science	8	1		Craven, C.K. and Highfield, L. and Basit, M. and Bernstam, E.V. and Choi, B.Y. and Ferrer, R.L. and Gelfond, J.A. and Pruitt, S.L. and Kannan, V. and Shireman, P.K. and Spratt, H. and Morales, K.J.T. and Wang, C.-P. and Wang, Z. and Zozus, M.N. and Sankary, E.C. and Schmidt, S.	https://www.scopus.com/inward/record.uri?eid=2-s2.0-85183409306&doi=10.1017%2fcts.2024.2&partnerID=40&md5=46c6100504e7fac17d927b553e00f2e3	10.1017/cts.2024.2
39	rayyan-134732761	Data-Exchange Between Electronic Medical Record and Viral-Load Laboratory Database Towards Improving HIV Care in Ethiopia	2024	Studies in Health Technology and Informatics	310		1366-1367	Petros, A. and Desalegn, D.M. and Dessie, G.F. and Mumme, B.A. and Abebe, K. and Haile, D.M. and Bogale, H.B. and Mohammed, M.S. and Tesfaye, Y. and Tedla, Y. and Gutta, G.A. and Bekedami, D.L. and Melaku, Z. and Habte, D. and Lulseged, S.	https://www.scopus.com/inward/record.uri?eid=2-s2.0-85183582132&doi=10.3233%2fSHTI231197&partnerID=40&md5=aeec8f051897087c284bb6dbfe6b7a9d	10.3233/SHTI231197
40	rayyan-134732762	HBIM and BEM association: Systematic literature review	2024	Journal of Cultural Heritage	66		551-561	Costa, A.P. and Cuperschmid, A.R.M. and Neves, L.O.	https://www.scopus.com/inward/record.uri?eid=2-s2.0-85184035139&doi=10.1016%2fj.culher.2024.01.008&partnerID=40&md5=5853722560b49cb3263b572572efd777	10.1016/j.culher.2024.01.008
41	rayyan-134732763	Community of Interoperability Labs: Pragmatic Approach to Achieving Interoperability	2024	Studies in Health Technology and Informatics	310		38-42	Aljibe, M. and Bettin, J. and Kijsanayotin, B. and Lee, H.A. and Ng, C. and Sorsavanh, T. and Weerabaddana, C. and Marcelo, A.	https://www.scopus.com/inward/record.uri?eid=2-s2.0-85183581835&doi=10.3233%2fSHTI230923&partnerID=40&md5=c5a3ab70ca8a003b46d781d249f0324e	10.3233/SHTI230923
42	rayyan-134732764	Designing A Secure Large Scale E -Voting System Leveraging Sharding Blockchain with Interoperability Protocol and Consensus Mechanism	2024	Proceedings of the 2nd International Conference on Intelligent and Innovative Technologies in Computing, Electrical and Electronics, ICIITCEE 2024				Maurya, A. and Dwivedi, R.K.	https://www.scopus.com/inward/record.uri?eid=2-s2.0-85189793566&doi=10.1109%2fIITCEE59897.2024.10467713&partnerID=40&md5=7e1d9af9d59ce9cb29b2e10b6ec2c13b	10.1109/IITCEE59897.2024.10467713
43	rayyan-134732765	Anonymization and Pseudonymization of FHIR Resources for Secondary Use of Healthcare Data	2024	IEEE Access	12		44929-44939	Raso, E. and Loreti, P. and Ravaziol, M. and Bracciale, L.	https://www.scopus.com/inward/record.uri?eid=2-s2.0-85189151440&doi=10.1109%2fACCESS.2024.3381034&partnerID=40&md5=27e11a03c604c3689d8a341be41a1fa0	10.1109/ACCESS.2024.3381034
44	rayyan-134732766	Clinical decision support systems for multidisciplinary team decision-making in patients with solid cancer: Composition of an implementation model based on a scoping review	2024	Critical Reviews in Oncology/Hematology	195			Hendriks, M.P. and Jager, A. and Ebben, K.C.W.J. and van Til, J.A. and Siesling, S.	https://www.scopus.com/inward/record.uri?eid=2-s2.0-85184807447&doi=10.1016%2fj.critrevonc.2024.104267&partnerID=40&md5=5c42f473e558b8c02fd42abe19a75b26	10.1016/j.critrevonc.2024.104267
45	rayyan-134732767	Multi-modal secure healthcare data dissemination framework using blockchain in IoMT	2024	Personal and Ubiquitous Computing	28	1	2024-03-15	Arul, R. and Al-Otaibi, Y.D. and Alnumay, W.S. and Tariq, U. and Shoaib, U. and Piran, M.D.J.	https://www.scopus.com/inward/record.uri?eid=2-s2.0-85100802509&doi=10.1007%2fs00779-021-01527-2&partnerID=40&md5=268856a4a34f27a5776879f6245a2a46	10.1007/s00779-021-01527-2
46	rayyan-134732768	A dynamic fuzzy rule-based inference system using fuzzy inference with semantic reasoning	2024	Scientific Reports	14	1		Shoaip, N. and El-Sappagh, S. and Abuhmed, T. and Elmogy, M.	https://www.scopus.com/inward/record.uri?eid=2-s2.0-85185669579&doi=10.1038%2fs41598-024-54065-1&partnerID=40&md5=d99afa284db540eee2ec432d864127cd	10.1038/s41598-024-54065-1
47	rayyan-134732769	Healthcare 5.0: A secure and distributed network for system informatics in medical surgery	2024	International Journal of Medical Informatics	186			Wu, C. and Tang, Y.M. and Kuo, W.T. and Yip, H.T. and Chau, K.Y.	https://www.scopus.com/inward/record.uri?eid=2-s2.0-85188570397&doi=10.1016%2fj.ijmedinf.2024.105415&partnerID=40&md5=ad5e45b48635cd58ce3da288033f712d	10.1016/j.ijmedinf.2024.105415
48	rayyan-134732770	A Patient-Centered Approach to Collecting and Displaying Patient Identifiers	2024	Studies in Health Technology and Informatics	310		369-373	Van Hal, C. and Mills, J.L. and Gatmaitan, M. and Gong, Y.	https://www.scopus.com/inward/record.uri?eid=2-s2.0-85183577326&doi=10.3233%2fSHTI230989&partnerID=40&md5=3e73519b28c0d2ef90358e3f2d502a5c	10.3233/SHTI230989
49	rayyan-134732771	A narrative commentary about interoperability in medical devices and data used in diabetes therapy from an academic EU/UK/US perspective	2024	Diabetologia	67	2	236-245	Jendle, J. and Adolfsson, P. and Choudhary, P. and Dovc, K. and Fleming, A. and Klonoff, D.C. and Mader, J.K. and Oliver, N. and Sherr, J.L. and Å oupal, J. and Heinemann, L.	https://www.scopus.com/inward/record.uri?eid=2-s2.0-85178455391&doi=10.1007%2fs00125-023-06049-5&partnerID=40&md5=e97be3451c85c50f77d6cb5141d76443	10.1007/s00125-023-06049-5
50	rayyan-134732772	Insights into Internet of Medical Things (IoMT): Data fusion, security issues and potential solutions	2024	Information Fusion	102			Ahmed, S.F. and Alam, M.S.B. and Afrin, S. and Rafa, S.J. and Rafa, N. and Gandomi, A.H.	https://www.scopus.com/inward/record.uri?eid=2-s2.0-85174042084&doi=10.1016%2fj.inffus.2023.102060&partnerID=40&md5=a3cd023fc21d47304523ef5024428042	10.1016/j.inffus.2023.102060
51	rayyan-134732773	Integration of AI in healthcare requires an interoperable digital data ecosystem	2024	Nature Medicine	30	3	631-634	Mandl, K.D. and Gottlieb, D. and Mandel, J.C.	https://www.scopus.com/inward/record.uri?eid=2-s2.0-85183641897&doi=10.1038%2fs41591-023-02783-w&partnerID=40&md5=1db9acca709b6a284cce4e7801c0f2f8	10.1038/s41591-023-02783-w
52	rayyan-134732774	Leveraging Blockchain Interoperability for Interdependent Networks	2024	IEEE Consumer Electronics Magazine	13	2	81-86	Imteaj, A. and Shahid, A.R. and Zaman, S.	https://www.scopus.com/inward/record.uri?eid=2-s2.0-85149421101&doi=10.1109%2fMCE.2023.3245283&partnerID=40&md5=d8a1382cebaa6b4ab1a9dedb183f0d96	10.1109/MCE.2023.3245283
53	rayyan-134732775	Evolving Interoperability Across a State Public Health Immunization Registry and Electronic Health Records	2024	Studies in Health Technology and Informatics	310		23-27	Rajamani, S. and Jiter, N. and Leeds, M. and Muscoplat, M. and White, K. and Bieringer, A. and Melton, G.B.	https://www.scopus.com/inward/record.uri?eid=2-s2.0-85183581271&doi=10.3233%2fSHTI230920&partnerID=40&md5=a71f6dbd437aa09518e04f19369f27d9	10.3233/SHTI230920
54	rayyan-134732776	Towards a Regulatory Framework for Electronic Medical Record Interoperability in Canada	2024	Studies in Health Technology and Informatics	312		59-63	Khatami, A. and Marcus, J. and Arslan, F. and Guergachi, A. and Keshavjee, K.	https://www.scopus.com/inward/record.uri?eid=2-s2.0-85185614617&doi=10.3233%2fSHTI231312&partnerID=40&md5=fbf1516e019b7d9a3915a17d128c3280	10.3233/SHTI231312
55	rayyan-134732777	Data integration in asset management of municipal pipe networks in Sweden: Challenges, gaps, and potential drivers	2024	Utilities Policy	86			Okwori, E. and Viklander, M. and HedstrÃ¶m, A.	https://www.scopus.com/inward/record.uri?eid=2-s2.0-85179620021&doi=10.1016%2fj.jup.2023.101689&partnerID=40&md5=ee65e3921738cadd00775664570a9963	10.1016/j.jup.2023.101689
56	rayyan-134732778	Clinical Knowledge Model for the Prevention of Healthcare-Associated Venous Thromboembolism	2024	CIN - Computers Informatics Nursing	42	2	144-150	Westra, B.L. and Whittenburg, L. and Lytle, K.S. and Tokareva, I. and Umberfield, E.E. and Leverette, M. and Buchleiter, R. and Johnson, S. and Jobman, L.	https://www.scopus.com/inward/record.uri?eid=2-s2.0-85184137581&doi=10.1097%2fCIN.0000000000001088&partnerID=40&md5=99d3bb371d7224913d27204575ff483a	10.1097/CIN.0000000000001088
57	rayyan-134732779	A Review of Blockchain Applications and Healthcare Informatics	2024	International Journal of Safety and Security Engineering	14	1	267-287	Kumarswamy, S. and Sampigerayappa, P.A.	https://www.scopus.com/inward/record.uri?eid=2-s2.0-85187934426&doi=10.18280%2fijsse.140127&partnerID=40&md5=abbca852bfc15e8dac9453d681687244	10.18280/ijsse.140127
58	rayyan-134732780	A Security Model of Multihospital FHIR Database Authorization Based on Secret Sharing and Blockchain	2024	IEEE Internet of Things Journal	11	6	10325-10335	Yang, C.-N. and Li, P. and Cheng, H.-H. and Kuo, H.-C. and Lu, M.-C. and Xiong, L.	https://www.scopus.com/inward/record.uri?eid=2-s2.0-85181575878&doi=10.1109%2fJIOT.2023.3328989&partnerID=40&md5=68904f492586d7fef6ade29e7561e53f	10.1109/JIOT.2023.3328989
59	rayyan-134732781	Travelling numbers and broken loops: A qualitative systematic review on collecting and reporting maternal and neonatal health data in low-and lower-middle income countries	2024	SSM - Population Health	26			Molenaar, J. and BeÅˆovÃ¡, L. and Christou, A. and Lange, I.L. and van Olmen, J.	https://www.scopus.com/inward/record.uri?eid=2-s2.0-85190152013&doi=10.1016%2fj.ssmph.2024.101668&partnerID=40&md5=928e771150e16fbd853c4d7f7f061875	10.1016/j.ssmph.2024.101668
60	rayyan-134732782	â€CITYJSON2RDFâ€ A CONVERTER FOR PRODUCING 3D CITY KNOWLEDGE GRAPHS	2024	International Archives of the Photogrammetry, Remote Sensing and Spatial Information Sciences - ISPRS Archives	48	4	15-20	AkÄ±n, A.T. and CÃ¶mert, Ã‡.	https://www.scopus.com/inward/record.uri?eid=2-s2.0-85187774826&doi=10.5194%2fisprs-archives-XLVIII-4-W9-2024-15-2024&partnerID=40&md5=0048de5a1b78688ab2e3f8df8846f0aa	10.5194/isprs-archives-XLVIII-4-W9-2024-15-2024
61	rayyan-134732783	Scaling up and implementing the digital Survivorship Passport tool in routine clinical care â€“ The European multidisciplinary PanCareSurPass project	2024	European Journal of Cancer	202			Filbert, A.-L. and Kremer, L. and Ladenstein, R. and Chronaki, C. and Degelsegger-MÃ¡rquez, A. and van der Pal, H. and Bardi, E. and Uyttebroeck, A. and Langer, T. and Muraca, M. and Nieto, A.C. and Rascon, J. and Bagnasco, F. and Beyer, S. and te Dorsthorst, J. and Essiaf, S. and Galan, A.O. and Kienesberger, A. and O'Brien, K. and Palau, M.C. and Pluijm, S.M.F. and di Profio, S. and Saraceno, D…	https://www.scopus.com/inward/record.uri?eid=2-s2.0-85188462118&doi=10.1016%2fj.ejca.2024.114029&partnerID=40&md5=b69558da3d03310d10dea806e786f7f8	10.1016/j.ejca.2024.114029
62	rayyan-134732784	Promoting Learning Health System Cycles by Optimizing EHR Data Clinical Concept Encoding Processes	2024	Studies in Health Technology and Informatics	310		68-73	Ranallo, P. and Southwell, B. and Tignanelli, C. and Johnson, S.G. and Krueger, R. and Sevareid-Groth, T. and Carvel, A. and Melton, G.B.	https://www.scopus.com/inward/record.uri?eid=2-s2.0-85183587643&doi=10.3233%2fSHTI230929&partnerID=40&md5=61db8ac8b5355c18fb8e0183eb2e83c8	10.3233/SHTI230929
63	rayyan-134732785	Measuring the Coverage of the HL7Â® FHIRÂ® Standard in Supporting Data Acquisition for 3 Public Health Registries	2024	Journal of Medical Systems	48	1		Bikkanuri, M. and Robins, T.T. and Wong, L. and Seker, E. and Greer, M.L. and Williams, T.B. and Garza, M.Y.	https://www.scopus.com/inward/record.uri?eid=2-s2.0-85184733281&doi=10.1007%2fs10916-023-02033-z&partnerID=40&md5=31113329ed68890dc133579383a531f6	10.1007/s10916-023-02033-z
64	rayyan-134732786	Structured Data Retrieval and Analysis of HL7 v2 Messages with Elasticsearch	2024	Studies in Health Technology and Informatics	310		1464-1465	Cheng, K.Y. and Pazmino, S. and Qian, H. and Bergh, B. and Schreiweis, B.	https://www.scopus.com/inward/record.uri?eid=2-s2.0-85183582348&doi=10.3233%2fSHTI231246&partnerID=40&md5=3b3bbebe5f9e861ee0e0bcec104dc408	10.3233/SHTI231246
65	rayyan-134732787	Healthcare-associated infections and conditions in the era of digital measurement	2024	Infection Control and Hospital Epidemiology	45	1	2024-03-08	Classen, D.C. and Rhee, C. and Dantes, R.B. and Benin, A.L.	https://www.scopus.com/inward/record.uri?eid=2-s2.0-85173456722&doi=10.1017%2fice.2023.139&partnerID=40&md5=b22c7f9b4de6ae5d8fd269568ffd5571	10.1017/ice.2023.139
66	rayyan-134732788	Natural language processing for ontology development in IoT-enabled smart healthcare	2024	Roles and Challenges of Semantic Intelligence in Healthcare Cognitive Computing			88-108	Turkmen, A. and Can, O.	https://www.scopus.com/inward/record.uri?eid=2-s2.0-85189789293&doi=10.3233%2fSSW230027&partnerID=40&md5=1702e71d4d79a0f6173527f04033657d	10.3233/SSW230027
67	rayyan-134732789	DEXPI process: Standardizing interoperable information for process design and analysis	2024	Computers and Chemical Engineering	182			Cameron, D.B. and Otten, W. and Temmen, H. and Hole, M. and Tolksdorf, G.	https://www.scopus.com/inward/record.uri?eid=2-s2.0-85183417910&doi=10.1016%2fj.compchemeng.2023.108564&partnerID=40&md5=e8f8f0a70e525c90cc153ab818a942ef	10.1016/j.compchemeng.2023.108564
68	rayyan-134732790	Novel linkage approach to join community-acquired and national data	2024	BMC Medical Research Methodology	24	1		Tochel, C. and Pead, E. and McTrusty, A. and Buckmaster, F. and MacGillivray, T. and Tatham, A.J. and Strang, N.C. and Dhillon, B. and Bernabeu, M.O.	https://www.scopus.com/inward/record.uri?eid=2-s2.0-85182425406&doi=10.1186%2fs12874-024-02143-3&partnerID=40&md5=cb13caa72c9a810751208659545132e7	10.1186/s12874-024-02143-3
69	rayyan-134732791	The transition from genomics to phenomics in personalized population health	2024	Nature Reviews Genetics	25	4	286-302	Yurkovich, J.T. and Evans, S.J. and Rappaport, N. and Boore, J.L. and Lovejoy, J.C. and Price, N.D. and Hood, L.E.	https://www.scopus.com/inward/record.uri?eid=2-s2.0-85179928316&doi=10.1038%2fs41576-023-00674-x&partnerID=40&md5=b95c0b5581d627cf2f18f69e5b44a739	10.1038/s41576-023-00674-x
70	rayyan-134732792	Recent Technological Advancements in BIM and LCA Integration for Sustainable Construction: A Review	2024	Sustainability (Switzerland)	16	3		Chen, Z. and Chen, L. and Zhou, X. and Huang, L. and Sandanayake, M. and Yap, P.-S.	https://www.scopus.com/inward/record.uri?eid=2-s2.0-85184684658&doi=10.3390%2fsu16031340&partnerID=40&md5=0e21a04b5ba79f27d23487aebb054326	10.3390/su16031340
71	rayyan-134732793	Herding Cats in Pandemic Times - Towards Technological and Organizational Convergence of Heterogeneous Solutions for Investigating and Mastering the Pandemic in University Medical Centers	2024	Studies in Health Technology and Informatics	310		1271-1275	Krefting, D. and Mutters, N.T. and Pryss, R. and Sedlmayr, M. and Boeker, M. and Dieterich, C. and Koll, C. and Mueller, M. and Slagman, A. and Waltemath, D. and Wulf, A. and Zenker, S.	https://www.scopus.com/inward/record.uri?eid=2-s2.0-85183587354&doi=10.3233%2fSHTI231169&partnerID=40&md5=9ebbcc2ca84fc9dbed10ffa51518489d	10.3233/SHTI231169
72	rayyan-134732794	FAIR and Structured Data: A Domain Ontology Aligned with Standard-Compliant Tensile Testing	2024	Advanced Engineering Materials				Schilling, M. and Bayerlein, B. and von Hartrott, P. and Waitelonis, J. and Birkholz, H. and Dolabella Portella, P. and Skrotzki, B.	https://www.scopus.com/inward/record.uri?eid=2-s2.0-85189110334&doi=10.1002%2fadem.202400138&partnerID=40&md5=27868ed438b44d17c5d61d26b55f4979	10.1002/adem.202400138
73	rayyan-134732795	Internet of Things: Security, Issues, Threats, and Assessment of Different Cryptographic Technologies	2024	Journal of Communications	19	2	78-89	Raeisi-Varzaneh, M. and Dakkak, O. and Alaidaros, H. and Avci, Ä°.	https://www.scopus.com/inward/record.uri?eid=2-s2.0-85189163184&doi=10.12720%2fjcm.19.2.78-89&partnerID=40&md5=5ae4f6dca0871e7be79824eab8996f83	10.12720/jcm.19.2.78-89
74	rayyan-134732796	Using blockchain oracle for data management: A case study on health insurance network	2024	Asia-Pacific Journal of Science and Technology	29	2		Juntachat, S. and Lerdnuntawat, E. and Thearawiboon, T. and Prueksaaroon, S.	https://www.scopus.com/inward/record.uri?eid=2-s2.0-85184409748&partnerID=40&md5=0fa69818a7861e5720e806a425c0ca94
75	rayyan-134732797	A Privacy-Preserving and Redactable Healthcare Blockchain System	2024	IEEE Transactions on Services Computing	17	2	364-377	Xu, S. and Ning, J. and Li, X. and Yuan, J. and Huang, X. and Deng, R.H.	https://www.scopus.com/inward/record.uri?eid=2-s2.0-85183998677&doi=10.1109%2fTSC.2024.3356595&partnerID=40&md5=3943091ad4754daca671c367f70db3f9	10.1109/TSC.2024.3356595
76	rayyan-134732798	HumanLectome, an update of UniLectin for the annotation and prediction of human lectins	2024	Nucleic Acids Research	52		D1683-D1693	Schnider, B. and Rad, Y.M. and Ahmadie, J.E. and de Brevern, A.G. and Imberty, A. and Lisacek, F.	https://www.scopus.com/inward/record.uri?eid=2-s2.0-85181784554&doi=10.1093%2fnar%2fgkad905&partnerID=40&md5=2bae82e0a9aeaf4545e9b8e41afcdee2	10.1093/nar/gkad905
77	rayyan-134732799	Integrating a Categorial Structure for Clinical Practice into EHRs	2024	Studies in Health Technology and Informatics	310		74-78	Hovenga, E.J.S.	https://www.scopus.com/inward/record.uri?eid=2-s2.0-85183587196&doi=10.3233%2fSHTI230930&partnerID=40&md5=a986fbe811e5754bd731b59200ddf2a2	10.3233/SHTI230930
78	rayyan-134732800	Blockchain and scientific data governance	2024	Kexue Tongbao/Chinese Science Bulletin	69	9	1137-1141	Chun, C. and Kui, R. and Xiaohu, Y. and Xiaofan, W.	https://www.scopus.com/inward/record.uri?eid=2-s2.0-85189096029&doi=10.1360%2fTB-2024-0027&partnerID=40&md5=4b254a4dc1e36d0e33e411f78c0c5cc9	10.1360/TB-2024-0027
79	rayyan-134732801	Blockchain as a Solution for Electronic Health Record Management : A Comprehensive Review	2024	2024 IEEE International Students' Conference on Electrical, Electronics and Computer Science, SCEECS 2024				Sahu, D. and Tiwari, N. and Chawla, M.	https://www.scopus.com/inward/record.uri?eid=2-s2.0-85190535070&doi=10.1109%2fSCEECS61402.2024.10482149&partnerID=40&md5=158c5a65baae92c29407bf2fbc127ef7	10.1109/SCEECS61402.2024.10482149
80	rayyan-134732802	Key interoperability Factors for patient portals and Electronic health Records: A scoping review	2024	International Journal of Medical Informatics	183			Fennelly, O. and Moroney, D. and Doyle, M. and Eustace-Cook, J. and Hughes, M.	https://www.scopus.com/inward/record.uri?eid=2-s2.0-85184299770&doi=10.1016%2fj.ijmedinf.2023.105335&partnerID=40&md5=ae9e184a9d629f38b742740ecfb4b46f	10.1016/j.ijmedinf.2023.105335
81	rayyan-134732803	Decentralizing Health: The Role of Private Blockchain in Secure and Patient-Oriented EHR Management	2024	2024 2nd International Conference on Computer, Communication and Control, IC4 2024				Ghugare, R. and Rathod, S.W. and Joshi, A. and Patil, P.V.	https://www.scopus.com/inward/record.uri?eid=2-s2.0-85190537250&doi=10.1109%2fIC457434.2024.10486508&partnerID=40&md5=f127cdda6775455c41317a0cd6426f84	10.1109/IC457434.2024.10486508
82	rayyan-134732804	Design of HL7 FHIR Profiles for Pathology Reports Integrated with Pathology Images	2024	Studies in Health Technology and Informatics	310		13-17	Lien, C.-Y. and Ting, T.-Y. and Kuo, L.-C. and Chung, P.-C. and Chu, Y.-C. and Kuo, C.-T.	https://www.scopus.com/inward/record.uri?eid=2-s2.0-85183589528&doi=10.3233%2fSHTI230918&partnerID=40&md5=20023887f6e23d127910dbe4de69e8c5	10.3233/SHTI230918
83	rayyan-134732805	SNVstory: inferring genetic ancestry from genome sequencing data	2024	BMC Bioinformatics	25	1		Bollas, A.E. and Rajkovic, A. and Ceyhan, D. and Gaither, J.B. and Mardis, E.R. and White, P.	https://www.scopus.com/inward/record.uri?eid=2-s2.0-85185621849&doi=10.1186%2fs12859-024-05703-y&partnerID=40&md5=12e098763e248d7ae6d758cb41672903	10.1186/s12859-024-05703-y
84	rayyan-134732806	Electronic Health Record and Semantic Issues Using Fast Healthcare Interoperability Resources: Systematic Mapping Review	2024	Journal of medical Internet research	26		e45209	Amar, F. and April, A. and Abran, A.	https://www.scopus.com/inward/record.uri?eid=2-s2.0-85183778808&doi=10.2196%2f45209&partnerID=40&md5=f8df9928023b44a351872c96f37c40f2	10.2196/45209
85	rayyan-134732807	A national survey of digital health company experiences with electronic health record application programming interfaces	2024	Journal of the American Medical Informatics Association	31	4	866-874	Barker, W. and Maisel, N. and Strawley, C.E. and Israelit, G.K. and Adler-Milstein, J. and Rosner, B.	https://www.scopus.com/inward/record.uri?eid=2-s2.0-85189757611&doi=10.1093%2fjamia%2focae006&partnerID=40&md5=5560aba1bf9f02adc2ac2dbb8543626c	10.1093/jamia/ocae006
86	rayyan-134732808	A Common Data Dictionary and Common Data Model for Additive Manufacturing	2024	Integrating Materials and Manufacturing Innovation	13	1	105-119	Kuan, A. and Aggour, K.S. and Li, S. and Lu, Y. and Mohr, L. and Kitt, A. and Macdonald, H.	https://www.scopus.com/inward/record.uri?eid=2-s2.0-85184391486&doi=10.1007%2fs40192-024-00341-x&partnerID=40&md5=2bb95f8ac4ded75e6a370eddb3e74b44	10.1007/s40192-024-00341-x
87	rayyan-134732809	Integrating artificial intelligence into healthcare systems: more than just the algorithm	2024	npj Digital Medicine	7	1		Kwong, J.C.C. and Nickel, G.C. and Wang, S.C.Y. and Kvedar, J.C.	https://www.scopus.com/inward/record.uri?eid=2-s2.0-85186463889&doi=10.1038%2fs41746-024-01066-z&partnerID=40&md5=657afdec2676c36abb4b0dcae57887ec	10.1038/s41746-024-01066-z
88	rayyan-134732810	Seamless EMR data access: Integrated governance, digital health and the OMOP-CDM	2024	BMJ Health and Care Informatics	31	1		Hallinan, C.M. and Ward, R. and Hart, G.K. and Sullivan, C. and Pratt, N. and Ng, A.P. and Capurro, D. and Van Der Vegt, A. and Liaw, S.-T. and Daly, O. and Luxan, B.G. and Bunker, D. and Boyle, D.	https://www.scopus.com/inward/record.uri?eid=2-s2.0-85185828263&doi=10.1136%2fbmjhci-2023-100953&partnerID=40&md5=e2b2c8305f13faa7504dfd1b2507a428	10.1136/bmjhci-2023-100953
89	rayyan-134732811	Autonomous Driving System Architecture with Integrated ROS2 and Adaptive AUTOSAR	2024	Electronics (Switzerland)	13	7		Hong, D. and Moon, C.	https://www.scopus.com/inward/record.uri?eid=2-s2.0-85189955347&doi=10.3390%2felectronics13071303&partnerID=40&md5=cada5dbda70480206ed6f089e5e5409f	10.3390/electronics13071303
90	rayyan-134732812	The European Health Data Space: An expanded right to data portability?	2024	Computer Law and Security Review	52			Li, W. and Quinn, P.	https://www.scopus.com/inward/record.uri?eid=2-s2.0-85176316520&doi=10.1016%2fj.clsr.2023.105913&partnerID=40&md5=86e3e83c2c7efc25f3e74f64f2f3b14d	10.1016/j.clsr.2023.105913
91	rayyan-134732813	Improving healthcare quality by unifying the American electronic medical report system: time for change	2024	Egyptian Heart Journal	76	1		Kumari, R. and Chander, S.	https://www.scopus.com/inward/record.uri?eid=2-s2.0-85188095628&doi=10.1186%2fs43044-024-00463-9&partnerID=40&md5=3bafc14585529899848b2896f9ca0b6d	10.1186/s43044-024-00463-9
92	rayyan-134732814	Utilization of electronic health record sex and gender demographic fields: a metadata and mixed methods analysis	2024	Journal of the American Medical Informatics Association	31	4	910-918	Foer, D. and Rubins, D.M. and Nguyen, V. and McDowell, A. and Quint, M. and Kellaway, M. and Reisner, S.L. and Zhou, L. and Bates, D.W.	https://www.scopus.com/inward/record.uri?eid=2-s2.0-85189758041&doi=10.1093%2fjamia%2focae016&partnerID=40&md5=a7da7c59803340299ad31a04d37c98d3	10.1093/jamia/ocae016
93	rayyan-134732815	Evaluation of Smart Pump Interoperability with an Electronic Medical Record System to Improve Infusion Safety	2024	Studies in Health Technology and Informatics	310		1341-1342	Chin, K. and Donovan, J. and Bingham, G. and Poole, S. and Tong, E.	https://www.scopus.com/inward/record.uri?eid=2-s2.0-85183586889&doi=10.3233%2fSHTI231185&partnerID=40&md5=7d325c5048952b72ed08ffd27f49db0c	10.3233/SHTI231185
94	rayyan-134732816	Design and Framework for Developing Disaster Health Information System (DHIS): A Systematic Review	2024	Iranian Journal of Public Health	53	4	747-759	Iman, A.T. and Josef, H.K. and Pertiwi, A.A.P. and Lazuardi, L. and Nurcahyani, L. and Hasan, F.	https://www.scopus.com/inward/record.uri?eid=2-s2.0-85189968417&partnerID=40&md5=3947198c7f7eaaa203df312eb73254d6
95	rayyan-134732817	A Framework for the Interoperability of Cloud Platforms: Towards FAIR Data in SAFE Environments	2024	Scientific Data	11	1		Grossman, R.L. and Boyles, R.R. and Davis-Dusenbery, B.N. and Haddock, A. and Heath, A.P. and Oâ€™Connor, B.D. and Resnick, A.C. and Taylor, D.M. and Ahalt, S.	https://www.scopus.com/inward/record.uri?eid=2-s2.0-85186222315&doi=10.1038%2fs41597-024-03041-5&partnerID=40&md5=7e88657833c16a51e663268ebb2a9ddb	10.1038/s41597-024-03041-5
96	rayyan-134732818	Beyond compliance with the 21st Century Cures Act Rule: a patient controlled electronic health information export application programming interface	2024	Journal of the American Medical Informatics Association	31	4	901-909	Phelan, D. and Gottlieb, D. and Mandel, J.C. and Ignatov, V. and Jones, J. and Marquard, B. and Ellis, A. and Mandl, K.D.	https://www.scopus.com/inward/record.uri?eid=2-s2.0-85189751363&doi=10.1093%2fjamia%2focae013&partnerID=40&md5=67388506fa0ab7dcbf46f6b9659182ea	10.1093/jamia/ocae013
97	rayyan-134732819	Secure Cloud-Based Electronic Health Records: Cross-Patient Block-Level Deduplication with Blockchain Auditing	2024	Journal of Medical Systems	48	1		Vivekrabinson, K. and Ragavan, K. and Jothi Thilaga, P. and Bharath Singh, J.	https://www.scopus.com/inward/record.uri?eid=2-s2.0-85188527705&doi=10.1007%2fs10916-024-02053-3&partnerID=40&md5=b690475366735adb026d59b34de6adb6	10.1007/s10916-024-02053-3
98	rayyan-134732820	The Clinical Emergency Data Registry: Structure, Use, and Limitations for Research	2024	Annals of Emergency Medicine	83	5	467-476	Lin, M.P. and Sharma, D. and Venkatesh, A. and Epstein, S.K. and Janke, A. and Genes, N. and Mehrotra, A. and Augustine, J. and Malcolm, B. and Goyal, P. and Griffey, R.T.	https://www.scopus.com/inward/record.uri?eid=2-s2.0-85183573182&doi=10.1016%2fj.annemergmed.2023.12.014&partnerID=40&md5=ec42ec3486977d97f28f4e2303a1ae26	10.1016/j.annemergmed.2023.12.014
99	rayyan-134732821	Blockchain Empowerment for Health Electronic Records: Enhancing Interoperability, Privacy, and Trust	2024	Lecture Notes in Networks and Systems	839		367-374	Sousa, M.J.	https://www.scopus.com/inward/record.uri?eid=2-s2.0-85189540691&doi=10.1007%2f978-981-99-8324-7_31&partnerID=40&md5=9fbe4860b9f868a18f4638aa22bf5139	10.1007/978-981-99-8324-7_31
100	rayyan-134732822	Key Issues as Wearable Digital Health Technologies Enter Clinical Care	2024	New England Journal of Medicine	390	12	1118-1127	Friend, S.H. and Ginsburg, G.S. and Picard, R.W. and Drazen, J.M. and Ginsburg, G.S. and Picard, R.W. and Friend, S.H.	https://www.scopus.com/inward/record.uri?eid=2-s2.0-85188500122&doi=10.1056%2fNEJMra2307160&partnerID=40&md5=5ce1d9dd6c65cff9082524335af3e607	10.1056/NEJMra2307160
101	rayyan-134732823	Validation and verification framework and data integration of biosensors and in vitro diagnostic devices: A position statement of the IFCC Committee on Mobile Health and Bioengineering in Laboratory Medicine (C-MBHLM) and the IFCC Scientific Division	2024	Clinical Chemistry and Laboratory Medicine				Gruson, D. and Cobbaert, C. and Dabla, P.K. and Stankovic, S. and Homsak, E. and Kotani, K. and Khali, R. and Nichols, J.H. and Gouget, B.	https://www.scopus.com/inward/record.uri?eid=2-s2.0-85185813742&doi=10.1515%2fcclm-2023-1455&partnerID=40&md5=d7444f8a161d32c17275f08b2fa841f3	10.1515/cclm-2023-1455
102	rayyan-134732824	Optimising ePrescribing in hospitals through the interoperability of systems and processes: a qualitative study in the UK, US, Norway and the Netherlands	2023	BMC Medical Informatics and Decision Making	23	1		Heeney, C. and Bouamrane, M. and Malden, S. and Cresswell, K. and Williams, R. and Sheikh, A.	https://www.scopus.com/inward/record.uri?eid=2-s2.0-85173848546&doi=10.1186%2fs12911-023-02316-y&partnerID=40&md5=74739c11483e58b422591293d672ad82	10.1186/s12911-023-02316-y
103	rayyan-134732825	Improving Interoperability in Healthcare: A User-Friendly International Standard Data Conversion Framework	2024	Lecture Notes in Electrical Engineering	1133		326-335	Yen, L.-H. and Huang, T.-T. and Hsu, C.-Y. and Wu, P.-H. and Liu, C.-Y. and Lee, H.-A.	https://www.scopus.com/inward/record.uri?eid=2-s2.0-85184813890&doi=10.1007%2f978-981-99-9416-8_52&partnerID=40&md5=3532e4124e0862f81550803d8ce4b654	10.1007/978-981-99-9416-8_52
104	rayyan-134732826	Integrating multiple industry 4.0 approaches and tools in an interoperable platform for manufacturing SMEs	2023	Computers and Industrial Engineering	186			Cimino, A. and Grazia Gnoni, M. and Longo, F. and Solina, V.	https://www.scopus.com/inward/record.uri?eid=2-s2.0-85175573909&doi=10.1016%2fj.cie.2023.109732&partnerID=40&md5=d95bc22137781fb46f4f1afb8cef7712	10.1016/j.cie.2023.109732
105	rayyan-134732827	Driving a key generation strategy with training-based optimization to provide safe and effective authentication using data sharing approach in IoT healthcare	2023	Computer Communications	212		407-419	Mishra, A.M. and Shahare, Y.R. and Shukla, P.K. and Husain, A. and Singh, S.P. and Alyami, S. and Alghamdi, A. and Ahanger, T.A.	https://www.scopus.com/inward/record.uri?eid=2-s2.0-85175262272&doi=10.1016%2fj.comcom.2023.09.016&partnerID=40&md5=cb572a0a38073481141d059cc0af9f39	10.1016/j.comcom.2023.09.016
106	rayyan-134732828	Current landscape of hospital information systems in gynecology and obstetrics in Germany: a survey of the commission Digital Medicine of the German Society for Gynecology and Obstetrics	2023	Archives of Gynecology and Obstetrics	308	6	1823-1830	Pfob, A. and Griewing, S. and Seitz, K. and Hillen, C. and Becker, S. and Bayer, C. and Wagner, U. and Fasching, P. and Wallwiener, M. and Abele, H. and Alexa, M. and Cieslik, J.P. and Dannehl, D. and Deutsch, T. and Fehm, T. and Graupner, O. and HackelÃ¶er, M. and Hartkopf, A. and Hein, A. and Henninsen, M. and Hirsch, M. and Hoffmann, S. and HÃ¼bner, H. and Hollatz-Galuschki, E. and JÃ¤ger, B. …	https://www.scopus.com/inward/record.uri?eid=2-s2.0-85172017218&doi=10.1007%2fs00404-023-07223-1&partnerID=40&md5=b72bb94ecfa5048af4d5e9e92d7a4355	10.1007/s00404-023-07223-1
107	rayyan-134732829	The NIH Comparative Genomics Resource: addressing the promises and challenges of comparative genomics on human health	2023	BMC Genomics	24	1		Bornstein, K. and Gryan, G. and Chang, E.S. and Marchler-Bauer, A. and Schneider, V.A.	https://www.scopus.com/inward/record.uri?eid=2-s2.0-85172788623&doi=10.1186%2fs12864-023-09643-4&partnerID=40&md5=17beea5785b579b73eee1eebb1d2c9b0	10.1186/s12864-023-09643-4
108	rayyan-134732830	A Nationwide Chronic Disease Management Solution via Clinical Decision Support Services: Software Development and Real-Life Implementation Report	2024	JMIR Medical Informatics	12	1		Ulgu, M.M. and Erturkmen, G.B.L. and Yuksel, M. and Namli, T. and PostacÄ±, Åž. and Gencturk, M. and Kabak, Y. and Sinaci, A.A. and Gonul, S. and Dogac, A. and Altunay, Z.Ã–. and Ekinci, B. and Aydin, S. and Birinci, S.	https://www.scopus.com/inward/record.uri?eid=2-s2.0-85185786831&doi=10.2196%2f49986&partnerID=40&md5=5393c6c461e1cdb94c6c4373d37e229d	10.2196/49986
109	rayyan-134732831	The Implementation of Federated Digital Identifiers in Health Care: Rapid Review	2024	Journal of Medical Internet Research	26	1		Ramamoorthi, K. and Stamenova, V. and Liu, R.H. and Bhattacharyya, O.	https://www.scopus.com/inward/record.uri?eid=2-s2.0-85184674919&doi=10.2196%2f45751&partnerID=40&md5=8efd88ca51bbac1ae0f4f8a14b46d293	10.2196/45751
110	rayyan-134732832	A real-time semantic based approach for modeling and reasoning in Industry 4.0	2024	International Journal of Information Technology (Singapore)	16	1	507-515	Amara, F.Z. and Djezzar, M. and Hemam, M. and Tiwari, S.	https://www.scopus.com/inward/record.uri?eid=2-s2.0-85179680890&doi=10.1007%2fs41870-023-01640-w&partnerID=40&md5=a0f255d333a50c5eb6850a20ccf083bb	10.1007/s41870-023-01640-w
111	rayyan-134732833	Development of Urban-Level Infrastructure Information Delivery Manuals Using Knowledge Modularization for Enhanced Smart City Data Exchanges	2024	Construction Research Congress 2024, CRC 2024	1		1257-1266	Shariatfar, M. and Lee, Y.-C.	https://www.scopus.com/inward/record.uri?eid=2-s2.0-85188692421&doi=10.1061%2f9780784485262.128&partnerID=40&md5=169972acc3998430d1e4b79e14dbfe7c	10.1061/9780784485262.128
112	rayyan-134732834	Data Acquisition System for Developing Digital Twin Solutions: A Practical Guide	2024	Studies in Computational Intelligence	1136		38-49	RÄƒileanu, S. and Borangiu, T. and LenÈ›oiu, I. and Anton, F. and NegoiÅ£Äƒ, R.	https://www.scopus.com/inward/record.uri?eid=2-s2.0-85186080577&doi=10.1007%2f978-3-031-53445-4_4&partnerID=40&md5=3a28acad6d6dbd599a891df522f8406e	10.1007/978-3-031-53445-4_4
113	rayyan-134732835	Innovative Approach to Convert Geographic Information System-Based Highway Models into Multidimensional Building Information Modeling Platforms Using Dynamo	2024	Transportation Research Record				Hu, X. and Jiang, Y. and Li, S.	https://www.scopus.com/inward/record.uri?eid=2-s2.0-85181741054&doi=10.1177%2f03611981231220634&partnerID=40&md5=56aef51c9e127a407507227e1a01fe8d	10.1177/03611981231220634
114	rayyan-134732836	BIM Model as Support for Maintenance Activities	2024	Lecture Notes in Civil Engineering	444		53-62	Carvalho, A.T. and Calejo, R. and Santos, J.	https://www.scopus.com/inward/record.uri?eid=2-s2.0-85180620536&doi=10.1007%2f978-3-031-48461-2_5&partnerID=40&md5=31a92107b75b9381675b1cc2ac72b3b0	10.1007/978-3-031-48461-2_5
115	rayyan-134732837	Towards a universal patient-centric health record sharing platform	2023	Health Policy and Technology	12	4		Azarm, M. and Meehan, R. and Kuziemsky, C.	https://www.scopus.com/inward/record.uri?eid=2-s2.0-85174348452&doi=10.1016%2fj.hlpt.2023.100819&partnerID=40&md5=a963a0260f04d43460f43c89c8db2ae1	10.1016/j.hlpt.2023.100819
116	rayyan-134732838	Factors identified as barriers or facilitators to EMR/EHR based interprofessional primary care: a scoping review	2024	Journal of Interprofessional Care	38	2	319-330	Kosteniuk, J. and Morgan, D. and Elliot, V. and Bayly, M. and Froehlich Chow, A. and Boden, C. and Oâ€™Connell, M.E.	https://www.scopus.com/inward/record.uri?eid=2-s2.0-85159147902&doi=10.1080%2f13561820.2023.2204890&partnerID=40&md5=368b273df90a259069ac4337d12ccdaf	10.1080/13561820.2023.2204890
117	rayyan-134732839	Machine intelligence and medical cyber-physical system architectures for smart healthcare: Taxonomy, challenges, opportunities, and possible solutions	2023	Artificial Intelligence in Medicine	146			Shaikh, T.A. and Rasool, T. and Verma, P.	https://www.scopus.com/inward/record.uri?eid=2-s2.0-85175712515&doi=10.1016%2fj.artmed.2023.102692&partnerID=40&md5=f54418081a9e42e1a7a57e527087a885	10.1016/j.artmed.2023.102692
118	rayyan-134732840	Interactive Learning for Patient Care: Blockchain Ingrained Electronic Health Record Management System with Patient Control, Data Quality and Security Assurance	2024	Lecture Notes in Networks and Systems	896		641-657	Sharma, A.K. and Habib, G. and Wadhawan, S. and Soni, H.	https://www.scopus.com/inward/record.uri?eid=2-s2.0-85188728716&doi=10.1007%2f978-981-99-9811-1_51&partnerID=40&md5=aefae28326793fa52465a02caf05c37d	10.1007/978-981-99-9811-1_51
119	rayyan-134732841	Electronic Health Record Interoperability System in Peru Using Blockchain	2024	International journal of online and biomedical engineering	20	3	136-153	Mauricio, D. and Llanos-Colchado, P.C. and Cutipa-Salazar, L.S. and CastaÃ±eda, P. and Chuquimbalqui-MaslucÃ¡n, R. and Rojas-Mezarina, L. and Castillo-Sequera, J.L.	https://www.scopus.com/inward/record.uri?eid=2-s2.0-85187639053&doi=10.3991%2fijoe.v20i03.44507&partnerID=40&md5=3dbc34725b14fbdb8438b59d573b6dd9	10.3991/ijoe.v20i03.44507
120	rayyan-134732842	Findings from the 2023 Yearbook Section on Health Information Exchange	2023	Yearbook of Medical Informatics	32	1	195-200	Bloomrosen, M. and Berner, E.S.	https://www.scopus.com/inward/record.uri?eid=2-s2.0-85180843490&doi=10.1055%2fs-0043-1768755&partnerID=40&md5=9b310d11a083097c5b38a6d7ccfe1c2b	10.1055/s-0043-1768755
121	rayyan-134732843	Perceptions of chief clinical information officers on the state of electronic health records systems interoperability in NHS England: a qualitative interview study	2023	BMC Medical Informatics and Decision Making	23	1		Li, E. and Lounsbury, O. and Clarke, J. and Ashrafian, H. and Darzi, A. and Neves, A.L.	https://www.scopus.com/inward/record.uri?eid=2-s2.0-85167747084&doi=10.1186%2fs12911-023-02255-8&partnerID=40&md5=24278943fe1ace8fe44860764b8631a8	10.1186/s12911-023-02255-8
122	rayyan-134732844	Enhancing the blockchain interoperability through federated learning with directed acyclic graph	2023	IET Blockchain	3	4	238-248	Xia, F. and Kaiye, L. and Songze, W. and yan, X.	https://www.scopus.com/inward/record.uri?eid=2-s2.0-85190395916&doi=10.1049%2fblc2.12033&partnerID=40&md5=427f97ff8d780374d5cb614b24837334	10.1049/blc2.12033
123	rayyan-134732845	Integration Proposal for Thermal Imaging Modality into Health Information Systems	2024	Communications in Computer and Information Science	1935		65-75	Vardasca, R. and Tereso, M. and Pratas, A. and Alturas, B. and Martinho, D. and Bento, F.	https://www.scopus.com/inward/record.uri?eid=2-s2.0-85180813150&doi=10.1007%2f978-3-031-48858-0_6&partnerID=40&md5=ce39e9f03ab960ab0923393796fa5229	10.1007/978-3-031-48858-0_6
124	rayyan-134732846	Multimodel Framework for Digital Twin Empowerment	2024	Lecture Notes in Civil Engineering	357		531-543	Al-Sadoon, N. and Scherer, R.J. and Menzel, K.	https://www.scopus.com/inward/record.uri?eid=2-s2.0-85174725920&doi=10.1007%2f978-3-031-35399-4_38&partnerID=40&md5=c9c316284e9944d77b2bd335dec6e897	10.1007/978-3-031-35399-4_38
125	rayyan-134732847	OpenEHR logic module: a tool for creating decision rules	2024	Procedia Computer Science	231		427-432	Silva, B. and Hak, F. and Santos, M. and Abelha, A.	https://www.scopus.com/inward/record.uri?eid=2-s2.0-85183899056&doi=10.1016%2fj.procs.2023.12.229&partnerID=40&md5=37dc51a5411531ad5f0b281150ba7b5a	10.1016/j.procs.2023.12.229
126	rayyan-134732848	Optimizing platelet transfusion through a personalized deep learning risk assessment system for demand management	2023	Blood	142	26	2315-2326	Engelke, M. and Schmidt, C.S. and Baldini, G. and Parmar, V. and Hosch, R. and Borys, K. and Koitka, S. and Turki, A.T. and Haubold, J. and Horn, P.A. and Nensa, F.	https://www.scopus.com/inward/record.uri?eid=2-s2.0-85177064914&doi=10.1182%2fblood.2023021172&partnerID=40&md5=9035d697b243e6f875a34b30b0604dc7	10.1182/blood.2023021172
127	rayyan-134732849	Federated Learning for the Healthcare Metaverse: Concepts, Applications, Challenges, and Future Directions	2023	IEEE Internet of Things Journal	10	24	21873-21891	Bashir, A.K. and Victor, N. and Bhattacharya, S. and Huynh-The, T. and Chengoden, R. and Yenduri, G. and Maddikunta, P.K.R. and Pham, Q.-V. and Gadekallu, T.R. and Liyanage, M.	https://www.scopus.com/inward/record.uri?eid=2-s2.0-85168271716&doi=10.1109%2fJIOT.2023.3304790&partnerID=40&md5=03b03e072fc5ca39628601a6871451a2	10.1109/JIOT.2023.3304790
128	rayyan-134732850	ZeroTrustBlock: Enhancing Security, Privacy, and Interoperability of Sensitive Data through ZeroTrust Permissioned Blockchain	2023	Big Data and Cognitive Computing	7	4		Thantharate, P. and Thantharate, A.	https://www.scopus.com/inward/record.uri?eid=2-s2.0-85178886704&doi=10.3390%2fbdcc7040165&partnerID=40&md5=8927aef06398298e7c66de34b3c26a7b	10.3390/bdcc7040165
129	rayyan-134732851	Storage Standards and Solutions, Data Storage, Sharing, and Structuring in Digital Health: A Brazilian Case Study	2024	Information (Switzerland)	15	1		Oliveira, N.R.D. and Santos, Y.D.R.D. and Mendes, A.C.R. and Barbosa, G.N.N. and Oliveira, M.T.D. and Valle, R. and Medeiros, D.S.V. and Mattos, D.M.F.	https://www.scopus.com/inward/record.uri?eid=2-s2.0-85183132438&doi=10.3390%2finfo15010020&partnerID=40&md5=567b3767bd689ca27b6b4b8a0c4bfb6d	10.3390/info15010020
130	rayyan-134732852	Personalized Care in Eye Health: Exploring Opportunities, Challenges, and the Road Ahead for Chatbots	2023	Journal of Personalized Medicine	13	12		Ittarat, M. and Cheungpasitporn, W. and Chansangpetch, S.	https://www.scopus.com/inward/record.uri?eid=2-s2.0-85180691625&doi=10.3390%2fjpm13121679&partnerID=40&md5=1c65c2c2d07a2fb994482f37e1ca9116	10.3390/jpm13121679
131	rayyan-134732853	Using big data and Population Health Management to assess care and costs for patients with severe mental disorders and move toward a value-based payment system	2023	BMC Health Services Research	23	1		Tozzi, V.D. and Banks, H. and Ferrara, L. and Barbato, A. and Corrao, G. and Dâ€™avanzo, B. and Di Fiandra, T. and Gaddini, A. and Compagnoni, M.M. and Sanza, M. and Saponaro, A. and Scondotto, S. and Lora, A.	https://www.scopus.com/inward/record.uri?eid=2-s2.0-85170161810&doi=10.1186%2fs12913-023-09655-6&partnerID=40&md5=25e426abd82c569b0aa3c8aa883321ce	10.1186/s12913-023-09655-6
132	rayyan-134732854	Role of Disruptive Technologies in the Smart Healthcare Sector of Society 5.0	2024	Artificial Intelligence and Society 5.0: Issues, Opportunities, and Challenges			143-153	Singh, P. and Singh, D.P.	https://www.scopus.com/inward/record.uri?eid=2-s2.0-85183288186&doi=10.1201%2f9781003397052-13&partnerID=40&md5=24071b5878ae30875e30ed2b9deb881d	10.1201/9781003397052-13
133	rayyan-134732855	OGC Data Exchange Toolkit: Interoperable andÂ Reusable 3D Data atÂ theÂ End ofÂ theÂ OGC Rainbow	2024	Lecture Notes in Geoinformation and Cartography			761-779	Noardo, F. and Atkinson, R. and Simonis, I. and Villar, A. and Zaborowski, P.	https://www.scopus.com/inward/record.uri?eid=2-s2.0-85188270717&doi=10.1007%2f978-3-031-43699-4_46&partnerID=40&md5=6fe1f68c46cb115fb5533d020d72c69f	10.1007/978-3-031-43699-4_46
134	rayyan-134732856	Evaluation of digital medical devices: How to take into account the specificities of these solutions?	2024	Therapies	79	1	137-150	Trancart, A. and Riche, V.-P. and Disset, A. and Camus, D. and Josseran, A. and BÃ©cache, P. and Charle-Maachi, C. and De Place, L. and Denninger, A. and Fabiano, J. and Gourio, C. and Vercamer, V.	https://www.scopus.com/inward/record.uri?eid=2-s2.0-85184037673&doi=10.1016%2fj.therap.2024.01.001&partnerID=40&md5=e6c1c94027b8ac4c0b536f58a1007900	10.1016/j.therap.2024.01.001
135	rayyan-134732857	Design and Development of Learning Management System Huemul for Teaching Fast Healthcare Interoperability Resource: Algorithm Development and Validation Study	2024	JMIR Medical Education	10	1		Guinez-Molinos, S. and Espinoza, S. and Andrade, J. and Medina, A.	https://www.scopus.com/inward/record.uri?eid=2-s2.0-85186185337&doi=10.2196%2f45413&partnerID=40&md5=26661fc04144b31529fb29aef942bfc3	10.2196/45413
136	rayyan-134732858	Digital twin for human-robot collaboration enhancement in manufacturing systems: Literature review and direction for future developments	2024	Computers and Industrial Engineering	187			Baratta, A. and Cimino, A. and Longo, F. and Nicoletti, L.	https://www.scopus.com/inward/record.uri?eid=2-s2.0-85183764612&doi=10.1016%2fj.cie.2023.109764&partnerID=40&md5=026e7b18dc936a356a173e279f858b65	10.1016/j.cie.2023.109764
137	rayyan-134732859	RS485 Network Design and Maintenance in Food Processing Industry: A Winery Application	2024	Lecture Notes in Networks and Systems	866		134-142	KovaÄeviÄ‡, I. and MatiÄ‡, T. and Keser, T. and Miling, R.	https://www.scopus.com/inward/record.uri?eid=2-s2.0-85184818210&doi=10.1007%2f978-3-031-51494-4_12&partnerID=40&md5=7b5fd2ad5c62aed026fe8d6c6df205fb	10.1007/978-3-031-51494-4_12
138	rayyan-134732860	Blockchain-Based Privacy-Preserving Electronics Healthcare Records in Healthcare 4.0 Using Proxy Re-Encryption	2024	EAI/Springer Innovations in Communication and Computing			101-120	Parthiban, L. and Sammeta, N. and Malathi, A.C.J. and Samuel, B.E.	https://www.scopus.com/inward/record.uri?eid=2-s2.0-85174815844&doi=10.1007%2f978-3-031-35751-0_6&partnerID=40&md5=b9dd8e3e402ea1f45f45975c3eb96511	10.1007/978-3-031-35751-0_6
139	rayyan-134732861	Shape Expressions (ShEx) schemas for the FHIR R5 specification	2023	Journal of Biomedical Informatics	148			Sharma, D.K. and Prud'hommeaux, E. and Booth, D. and Nanjo, C. and Jiang, G.	https://www.scopus.com/inward/record.uri?eid=2-s2.0-85177738014&doi=10.1016%2fj.jbi.2023.104534&partnerID=40&md5=c0a34bd119ab0977fe7f3856cee78729	10.1016/j.jbi.2023.104534
140	rayyan-134732862	Ontologizing health systems data at scale: making translational discovery a reality	2023	npj Digital Medicine	6	1		Callahan, T.J. and Stefanski, A.L. and Wyrwa, J.M. and Zeng, C. and Ostropolets, A. and Banda, J.M. and Baumgartner, W.A. and Boyce, R.D. and Casiraghi, E. and Coleman, B.D. and Collins, J.H. and Deakyne Davies, S.J. and Feinstein, J.A. and Lin, A.Y. and Martin, B. and Matentzoglu, N.A. and Meeker, D. and Reese, J. and Sinclair, J. and Taneja, S.B. and Trinkley, K.E. and Vasilevsky, N.A. and Will…	https://www.scopus.com/inward/record.uri?eid=2-s2.0-85160014197&doi=10.1038%2fs41746-023-00830-x&partnerID=40&md5=c7ed7201f0a4c365f0589180fd65a617	10.1038/s41746-023-00830-x
141	rayyan-134732863	Insight into the Digital Health System of Ukraine (eHealth): Trends, Definitions, Standards, and Legislative Revisions	2023	International Journal of Telerehabilitation	15	2		Malakhov, K.S.	https://www.scopus.com/inward/record.uri?eid=2-s2.0-85179674839&doi=10.5195%2fijt.2023.6599&partnerID=40&md5=b91b69480fde68ce12fb6477d1d966dd	10.5195/ijt.2023.6599
142	rayyan-134732864	A secure blockchain framework for the internet of medical things	2024	Transactions on Emerging Telecommunications Technologies	35	1		Sharma, A. and Kaur, S. and Singh, M.	https://www.scopus.com/inward/record.uri?eid=2-s2.0-85179725315&doi=10.1002%2fett.4917&partnerID=40&md5=0faf329bbef082deb2a18e7a2783a858	10.1002/ett.4917
143	rayyan-134732865	Coupling BIM and detailed modelica simulations of HVAC systems in a common data environment	2024	Journal of Building Performance Simulation	17	3	306-321	Visby FjerbÃ¦k, E. and Seidenschnur, M. and KÃ¼cÃ¼kavci, A. and Michael Smith, K. and Anker Hviid, C.	https://www.scopus.com/inward/record.uri?eid=2-s2.0-85175193233&doi=10.1080%2f19401493.2023.2271441&partnerID=40&md5=2344117003ca9682724decb16ba5bc53	10.1080/19401493.2023.2271441
144	rayyan-134732866	Transforming cancer clinical trials: The integral role of artificial intelligence in electronic health records for efficient patient recruitment	2023	Contemporary Clinical Trials Communications	36			Nashwan, A.J. and Hani, S.B.	https://www.scopus.com/inward/record.uri?eid=2-s2.0-85176249237&doi=10.1016%2fj.conctc.2023.101223&partnerID=40&md5=c891347f40ea1febe3b225f7243d6376	10.1016/j.conctc.2023.101223
145	rayyan-134732867	eHealth implementation in Europe: a scoping review on legal, ethical, financial, and technological aspects	2024	Frontiers in Digital Health	6			Bente, B.E. and Van Dongen, A. and Verdaasdonk, R. and van Gemert-Pijnen, L.	https://www.scopus.com/inward/record.uri?eid=2-s2.0-85188458369&doi=10.3389%2ffdgth.2024.1332707&partnerID=40&md5=3ef9fabb00e9474321f001ae126a6513	10.3389/fdgth.2024.1332707
146	rayyan-134732868	Blockchain-based access control and interoperability framework for electronic health records (ANCILE)	2024	Artificial Intelligence, Blockchain, Computing and Security - Proceedings of the International Conference on Artificial Intelligence, Blockchain, Computing and Security, ICABCS 2023	1		544-549	Senthilkumar, G. and Srinivasan, A. and Venkatesh, J. and Kuchipudi, R. and Vinoth, K. and Ramamoorthy, A.	https://www.scopus.com/inward/record.uri?eid=2-s2.0-85186711260&doi=10.1201%2f9781003393580-83&partnerID=40&md5=9985c784fa45c1dfb9f64b56bf2e0ebe	10.1201/9781003393580-83
147	rayyan-134732869	Fast Payments Across Heterogeneous Blockchains for Internet of Things	2024	IEEE Access	12		33923-33937	Lin, Z. and Wang, K. and Wu, Y. and Li, D.	https://www.scopus.com/inward/record.uri?eid=2-s2.0-85187003416&doi=10.1109%2fACCESS.2024.3371859&partnerID=40&md5=9e02e007d67831453c83364e2ef86b0f	10.1109/ACCESS.2024.3371859
148	rayyan-134732870	Blockchain-Enhanced Privacy and Security in Medicare Data Sharing: Identifying Gaps and Solutions in Current Practices	2024	Studies in Computational Intelligence	1145		432-442	Rehman, A. and Ilyas, M.	https://www.scopus.com/inward/record.uri?eid=2-s2.0-85187983103&doi=10.1007%2f978-3-031-53717-2_40&partnerID=40&md5=326cf2398c0b5d2eb70fa09c5adbb933	10.1007/978-3-031-53717-2_40
149	rayyan-134732871	Heritage-BIM for energy simulation: a data exchange method for improved interoperability	2024	Building Research and Information	52	3	373-386	Alexandrou, K. and Thravalou, S. and Artopoulos, G.	https://www.scopus.com/inward/record.uri?eid=2-s2.0-85162201362&doi=10.1080%2f09613218.2023.2222856&partnerID=40&md5=7af540a882410e61e148808f880f2d8d	10.1080/09613218.2023.2222856
150	rayyan-134732872	Informing a national rare disease registry strategy in Australia: a mixed methods study	2023	BMC Health Services Research	23	1		Ruseckaite, R. and Caruso, M. and Mudunna, C. and Helwani, F. and Millis, N. and Ahern, S.	https://www.scopus.com/inward/record.uri?eid=2-s2.0-85175676027&doi=10.1186%2fs12913-023-10049-x&partnerID=40&md5=83b54f0f0ed94490c9c53260e13a40c1	10.1186/s12913-023-10049-x
151	rayyan-134732873	Significance and Challenges in Blockchain-Based Secure Sharing of Healthcare Data	2024	Lecture Notes in Electrical Engineering	1096		763-772	Pathak, R. and Soni, B. and Muppalaneni, N.B.	https://www.scopus.com/inward/record.uri?eid=2-s2.0-85185706044&doi=10.1007%2f978-981-99-7137-4_74&partnerID=40&md5=d7dab04903554ad98265d12e61803f87	10.1007/978-981-99-7137-4_74
152	rayyan-134732874	A Survey of Blockchain-Based Schemes for Data Sharing and Exchange	2023	IEEE Transactions on Big Data	9	6	1477-1495	Song, R. and Xiao, B. and Song, Y. and Guo, S. and Yang, Y.	https://www.scopus.com/inward/record.uri?eid=2-s2.0-85164421844&doi=10.1109%2fTBDATA.2023.3293279&partnerID=40&md5=992571e03c919f578f4b58872e682efd	10.1109/TBDATA.2023.3293279
153	rayyan-134732875	Electronic health records (EHRs) in clinical research and platform trials: Application of the innovative EHR-based methods developed by EU-PEARL	2023	Journal of Biomedical Informatics	148			Lombardo, G. and Couvert, C. and Kose, M. and Begum, A. and Spiertz, C. and Worrell, C. and Hasselbaink, D. and Didden, E.-M. and Sforzini, L. and Todorovic, M. and Lewi, M. and Brown, M. and Vaterkowski, M. and Gullet, N. and Amasi-Hartoonian, N. and Griffon, N. and Pais, R. and Rodriguez Navarro, S. and Kremer, A. and Maes, C. and Tan, E.H. and Moinat, M. and Ferrer, J.G. and Pariante, C.M. and…	https://www.scopus.com/inward/record.uri?eid=2-s2.0-85178332946&doi=10.1016%2fj.jbi.2023.104553&partnerID=40&md5=e4803632c9d27a5b1c4edb32599dcbfa	10.1016/j.jbi.2023.104553
154	rayyan-134732876	An Overview of Blockchain-Based Electronic Health Record and Compliance with GDPR and HIPAA	2024	Lecture Notes in Networks and Systems	838		405-412	Ettaloui, N. and Arezki, S. and Gadi, T.	https://www.scopus.com/inward/record.uri?eid=2-s2.0-85184815115&doi=10.1007%2f978-3-031-48573-2_58&partnerID=40&md5=91d76afc14861dbc72a52e77389a3888	10.1007/978-3-031-48573-2_58
155	rayyan-134732877	Hospitals' electronic access to information needed to treat COVID-19	2023	JAMIA Open	6	4		Richwine, C. and Everson, J. and Patel, V.	https://www.scopus.com/inward/record.uri?eid=2-s2.0-85179482225&doi=10.1093%2fjamiaopen%2fooad103&partnerID=40&md5=d6962740a0b16b87ba7791123ef5fbbc	10.1093/jamiaopen/ooad103
156	rayyan-134732878	Knowledge-based OpenBIM data exchange for building design	2023	Automation in Construction	156			Khudhair, A. and Li, H. and Ren, G.	https://www.scopus.com/inward/record.uri?eid=2-s2.0-85175204743&doi=10.1016%2fj.autcon.2023.105144&partnerID=40&md5=c66f4c7f020c63d34658a010f4de0b90	10.1016/j.autcon.2023.105144
157	rayyan-134732879	Privacy-Preserving Roadmap for Medical Data-Sharing Systems	2024	Dimensions of Intelligent Analytics for Smart Digital Health Solutions			121-152	Alsinglawi, B. and Wickramasinghe, N.	https://www.scopus.com/inward/record.uri?eid=2-s2.0-85184538577&doi=10.1201%2f9781032699745-8&partnerID=40&md5=bc489cb04599204241b49ab447a6bfd1	10.1201/9781032699745-8
158	rayyan-134732880	Collaborative Computing of Food Supply Chain Privacy Data Elements Based on Federated Learning	2023	Smart Agriculture	5	4	79-91	Xu, J. and Li, H. and Wang, H. and Zhou, Y. and Wang, Z. and Yu, C.	https://www.scopus.com/inward/record.uri?eid=2-s2.0-85183920978&doi=10.12133%2fj.smartag.SA202309012&partnerID=40&md5=cd7363f042d4241e609b9c83a43fc70b	10.12133/j.smartag.SA202309012
159	rayyan-134732881	Does circle priming improve smart infusion pump and electronic health record interoperability for chemotherapy in a pediatric hematology/oncology setting?	2024	Journal of Oncology Pharmacy Practice	30	1	159-164	Agedal, K.J. and Steidl, K.E. and Burgess, J.L. and Seabury, R.W. and Wojnowicz, S.R.	https://www.scopus.com/inward/record.uri?eid=2-s2.0-85153517148&doi=10.1177%2f10781552231170769&partnerID=40&md5=bbb3aa6ae7d8585d99f48916a440dbf8	10.1177/10781552231170769
160	rayyan-134732882	Design and Implementation of an SPI to I2C Bridge for Seamless Communication and Interoperability Between Devices	2024	Lecture Notes in Networks and Systems	796		493-505	Harirajkumar, J. and Santhosh, M. and Sasirekha, N. and Vivek Karthick, P.	https://www.scopus.com/inward/record.uri?eid=2-s2.0-85181976246&doi=10.1007%2f978-981-99-6906-7_42&partnerID=40&md5=9061d69afa2f46f66910fb26256c5bf7	10.1007/978-981-99-6906-7_42
161	rayyan-134732883	Intersection of policy and Immunization Information Systems (IIS)	2023	BMC Public Health	23	1		Heersema, L.A. and Cunniff, L. and Eiden, A.L. and Sharma, I. and Mishra, J. and Bhatti, A.	https://www.scopus.com/inward/record.uri?eid=2-s2.0-85171809871&doi=10.1186%2fs12889-023-16457-2&partnerID=40&md5=8e37b99b18226e6cbe6a8fe171069ea0	10.1186/s12889-023-16457-2
162	rayyan-134732884	Health Information Exchange: Understanding the Policy Landscape and Future of Data Interoperability	2023	Yearbook of Medical Informatics	32	1	184-194	Holmgren, A.J. and Esdar, M. and HÃ¼sers, J. and Coutinho-Almeida, J.	https://www.scopus.com/inward/record.uri?eid=2-s2.0-85181176275&doi=10.1055%2fs-0043-1768719&partnerID=40&md5=29400c1e52041bfe9b6b7a545f76a4d3	10.1055/s-0043-1768719
163	rayyan-134732885	A Methodology for Integrating Hierarchical VMAP-Data Structures into an Ontology Using Semantically Represented Analyses	2024	Information (Switzerland)	15	1		Spelten, P. and Meyer, M.-C. and Wagner, A. and Wolf, K. and Reith, D.	https://www.scopus.com/inward/record.uri?eid=2-s2.0-85183117867&doi=10.3390%2finfo15010021&partnerID=40&md5=f60474d13131b7dc6f686d02445d0813	10.3390/info15010021
164	rayyan-134732886	A Platform for Collaborative Light Weight Ontology Development	2024	Smart Innovation, Systems and Technologies	379		203-214	Yadav, U.	https://www.scopus.com/inward/record.uri?eid=2-s2.0-85187800089&doi=10.1007%2f978-981-99-8612-5_17&partnerID=40&md5=21da20cd2fa00ff487d16d6a9c64c198	10.1007/978-981-99-8612-5_17
165	rayyan-134732887	Primary Care Physicians' Satisfaction with Interoperable Health Information Technology	2024	JAMA Network Open			E243793	Everson, J. and Hendrix, N. and Phillips, R.L. and Adler-Milstein, J. and Bazemore, A. and Patel, V.	https://www.scopus.com/inward/record.uri?eid=2-s2.0-85189064837&doi=10.1001%2fjamanetworkopen.2024.3793&partnerID=40&md5=53f29f3c50b28085ecb192903338b4bd	10.1001/jamanetworkopen.2024.3793
166	rayyan-134732888	A political economy analysis of strengthening health information system in Tanzania	2023	BMC Medical Informatics and Decision Making	23	1		Kuwawenaruwa, A. and Mollel, H. and Machonchoryo, J.M. and Margini, F. and Jaribu, J. and Binyaruka, P.	https://www.scopus.com/inward/record.uri?eid=2-s2.0-85175618770&doi=10.1186%2fs12911-023-02319-9&partnerID=40&md5=33301bd14fe5ad6afe100bcd71a5766f	10.1186/s12911-023-02319-9
167	rayyan-134732889	Semantic Web Services Ingestion in a Process Mining Framework	2023	Electronics (Switzerland)	12	23		Redavid, D. and Ferilli, S.	https://www.scopus.com/inward/record.uri?eid=2-s2.0-85179353568&doi=10.3390%2felectronics12234767&partnerID=40&md5=c9e261f0bd0e0bcb8a26a99672e47d41	10.3390/electronics12234767
168	rayyan-134732890	Variation in pediatric and adolescent electronic health data sharing practices under the 21st Century Cures Act	2023	Journal of the American Medical Informatics Association	30	12	2021-2027	Sinha, S. and Bedgood, M. and Puttagunta, R. and Kataria, A. and Bourgeois, F. and Lee, J.A. and Vodzak, J. and Hall, E. and Levy, B. and Vawdrey, D.K.	https://www.scopus.com/inward/record.uri?eid=2-s2.0-85178495310&doi=10.1093%2fjamia%2focad172&partnerID=40&md5=7ae7aba2a2cd61b6c6258f8a7ca8f0d0	10.1093/jamia/ocad172
169	rayyan-134732891	Hospital Information Systems: Enhancing Patient Care through Technology	2024	Jornal Brasileiro de Patologia e Medicina Laboratorial	60	1	31-38	Ashraf, F. and Ali, Z.	https://www.scopus.com/inward/record.uri?eid=2-s2.0-85183853808&doi=10.1900%2fJBPML.2024.60.01.005&partnerID=40&md5=b03d1d3e427d1a07adf6fb95bdd651d0	10.1900/JBPML.2024.60.01.005
170	rayyan-134732892	Integration of Patient-Reported Outcome Data Collected Via Web Applications and Mobile Apps Into a Nation-Wide COVID-19 Research Platform Using Fast Healthcare Interoperability Resources: Development Study	2024	Journal of Medical Internet Research	26	1		Oehm, J.B. and Riepenhausen, S.L. and Storck, M. and Dugas, M. and Pryss, R. and Varghese, J.	https://www.scopus.com/inward/record.uri?eid=2-s2.0-85186576915&doi=10.2196%2f47846&partnerID=40&md5=002c1f4d70a31dc89afa92789df5ad44	10.2196/47846
171	rayyan-134732893	Barriers to Access to Cardiac Surgery: Canadian Situation and Global Context	2024	Canadian Journal of Cardiology				Vervoort, D. and Afzal, A.M. and Ruiz, G.Z.L. and Mutema, C. and Wijeysundera, H.C. and Ouzounian, M. and Fremes, S.E.	https://www.scopus.com/inward/record.uri?eid=2-s2.0-85187576826&doi=10.1016%2fj.cjca.2023.11.011&partnerID=40&md5=525b72f8bcdfbe424673ae8bd5be44d5	10.1016/j.cjca.2023.11.011
172	rayyan-134732894	Personalizable AI platform for universal access to research and diagnosis in digital pathology	2023	Computer Methods and Programs in Biomedicine	242			Jesus, R. and BastiÃ£o Silva, L. and Sousa, V. and Carvalho, L. and Garcia Gonzalez, D. and Carias, J. and Costa, C.	https://www.scopus.com/inward/record.uri?eid=2-s2.0-85171327689&doi=10.1016%2fj.cmpb.2023.107787&partnerID=40&md5=cc978c48ba56dd4452d9a69289c343e5	10.1016/j.cmpb.2023.107787
173	rayyan-134732895	Semantic Integration of BPMN Models and FHIR Data to Enable Personalized Decision Support for Malignant Melanoma	2023	Information (Switzerland)	14	12		Beckmann, C.L. and Keuchel, D. and Soleman, W.O.I.A. and NÃ¼rnberg, S. and BÃ¶ckmann, B.	https://www.scopus.com/inward/record.uri?eid=2-s2.0-85180552557&doi=10.3390%2finfo14120649&partnerID=40&md5=65e3c7ade992e3550b08a0ab5c400309	10.3390/info14120649
174	rayyan-134732896	The Security of Blockchain-based Electronic Health Record: A Systematic Review	2023	International Journal of Computer Network and Information Security	15	6	103-117	Exceline, C.E. and Nagarajan, S.	https://www.scopus.com/inward/record.uri?eid=2-s2.0-85179365945&doi=10.5815%2fijcnis.2023.06.09&partnerID=40&md5=384140945b785bc6eae86add76187c3a	10.5815/ijcnis.2023.06.09
175	rayyan-134732897	A Novel Distributed Authentication of Blockchain Technology Integration in IoT Services	2024	IEEE Access	12		9550-9562	Deep, A. and Perrusquia, A. and Aljaburi, L. and Al-Rubaye, S. and Guo, W.	https://www.scopus.com/inward/record.uri?eid=2-s2.0-85182385388&doi=10.1109%2fACCESS.2024.3349955&partnerID=40&md5=f8c595c5bc3b6d71e9f44938bf0a0762	10.1109/ACCESS.2024.3349955
176	rayyan-134732898	Interoperability Between AR and CAD Systems for Industrial Applications	2024	Lecture Notes in Mechanical Engineering			557-564	Marino, E. and Barbieri, L. and Bruno, F. and Mangeruga, M. and Muzzupappa, M.	https://www.scopus.com/inward/record.uri?eid=2-s2.0-85185709331&doi=10.1007%2f978-3-031-52075-4_63&partnerID=40&md5=e65b00b03798e73ccc7a29039bbbaeea	10.1007/978-3-031-52075-4_63
177	rayyan-134732899	Clinical Research Informatics: Contributions from 2022	2023	Yearbook of Medical Informatics	32	1	146-151	Tannier, X. and Kalra, D.	https://www.scopus.com/inward/record.uri?eid=2-s2.0-85180907158&doi=10.1055%2fs-0043-1768748&partnerID=40&md5=fede7f55a67b9272dd7939d1334c0c07	10.1055/s-0043-1768748
178	rayyan-134732900	Architectural solutions for improving transparency, data quality, and security in eHealth systems by designing and adding blockchain modules, while maintaining interoperability: the eHDSI network case	2024	Health and Technology				Terzi, S. and Stamelos, I.	https://www.scopus.com/inward/record.uri?eid=2-s2.0-85186437316&doi=10.1007%2fs12553-024-00833-y&partnerID=40&md5=05085f2927df58fff3542c698e09ac46	10.1007/s12553-024-00833-y
179	rayyan-134732901	Exploring Interoperability and Decentralized Applications for Personal Health Data using FHIR Standards	2023	ACM International Conference Proceeding Series			18-24	Sentausa, D. and Hareva, D.H.	https://www.scopus.com/inward/record.uri?eid=2-s2.0-85188291454&doi=10.1145%2f3638985.3638988&partnerID=40&md5=7321457d61c72cb1e7e34d07e68fa6ea	10.1145/3638985.3638988
180	rayyan-134732902	Electronic health card: A technological solution to promote the Chinese integrated healthcare system in the digital age	2023	BMJ Health and Care Informatics	30	1		Tao, W. and Gu, T. and Li, Y. and Li, W.	https://www.scopus.com/inward/record.uri?eid=2-s2.0-85180413248&doi=10.1136%2fbmjhci-2023-100911&partnerID=40&md5=830d62ff772e9b6cba090c79e7c11eef	10.1136/bmjhci-2023-100911
181	rayyan-134732903	Overcoming Challenges for Improved Patient-Centric Care: A Scoping Review of Platform Ecosystems in Healthcare	2024	IEEE Access	12		14298-14313	Chibuike, M.C. and Grobbelaar, S.S. and Botha, A.	https://www.scopus.com/inward/record.uri?eid=2-s2.0-85183659891&doi=10.1109%2fACCESS.2024.3356860&partnerID=40&md5=961911e850b89cf37efb10c44e5119ec	10.1109/ACCESS.2024.3356860
182	rayyan-134732904	Implementation of a Patient Summary Web Application According to the International Patient Summary and Validation in Common Use Cases in Japan	2023	Journal of Medical Systems	47	1		Song, C. and Nakayama, M.	https://www.scopus.com/inward/record.uri?eid=2-s2.0-85172373430&doi=10.1007%2fs10916-023-01993-6&partnerID=40&md5=ba790832d02f356292b8399e520e418f	10.1007/s10916-023-01993-6
183	rayyan-134732905	Towards Unified Multi-modal Dataset Creation for Deep Learning Utilizing Structured Reports	2024	Informatik aktuell			130-135	TÃ¶lle, M. and Burger, L. and Kelm, H. and Engelhardt, S.	https://www.scopus.com/inward/record.uri?eid=2-s2.0-85188268103&doi=10.1007%2f978-3-658-44037-4_39&partnerID=40&md5=8448b375efc969d30f2c1e2b1f85ca71	10.1007/978-3-658-44037-4_39
184	rayyan-134732906	Connecting cohorts of Finnish biobanks creates a research resource for the study of healthy ageing	2024	Scandinavian Journal of Public Health				Eklund, N. and PÃ¤tsi, S.-M. and Lehtiniemi, H. and Rohkimainen, S. and KivelÃ¤, J. and Ã–hman, H. and Sauramo, M. and Sutinen, K. and Keskinarkaus, A. and Terho, P. and SeppÃ¤nen, T. and Nyberg, P. and MÃ¤nnikkÃ¶, M. and Silander, K.	https://www.scopus.com/inward/record.uri?eid=2-s2.0-85186901169&doi=10.1177%2f14034948241228482&partnerID=40&md5=bc03aa36348f59758d735410edbdb76a	10.1177/14034948241228482
185	rayyan-134732907	Leveraging Blockchain for Enhanced Traceability and Transparency in Sustainable Development	2024	Lecture Notes in Networks and Systems	930		162-177	Mssassi, S. and El Kalam, A.A.	https://www.scopus.com/inward/record.uri?eid=2-s2.0-85188268500&doi=10.1007%2f978-3-031-54318-0_14&partnerID=40&md5=c10f075f569a65961de65865ad2ba0ee	10.1007/978-3-031-54318-0_14
186	rayyan-134732908	Towards interoperability in infection control: a standard data model for microbiology	2023	Scientific Data	10	1		Rinaldi, E. and Drenkhahn, C. and Gebel, B. and Saleh, K. and TÃ¶nnies, H. and von Loewenich, F.D. and Thoma, N. and Baier, C. and Boeker, M. and Hinske, L.C. and Diaz, L.A.P. and Behnke, M. and Ingenerf, J. and Thun, S.	https://www.scopus.com/inward/record.uri?eid=2-s2.0-85172381436&doi=10.1038%2fs41597-023-02560-x&partnerID=40&md5=bc51eebf9a381ca6f32dae3763ef4b6c	10.1038/s41597-023-02560-x
187	rayyan-134732909	Biometrics and Data Smart Healthcare System	2024	IoT, Machine Learning and Data Analytics for Smart Healthcare			57-70	Verma, A. and Saleem, A.M. and Ranadive, J.P. and Chouhan, A.P.S. and Singh, V.	https://www.scopus.com/inward/record.uri?eid=2-s2.0-85186638438&doi=10.1201%2f9781003430735-5&partnerID=40&md5=01877102beec01b7d6f6dabdfabc9fa0	10.1201/9781003430735-5
188	rayyan-134732910	Clinical Decision Support Tools in the Electronic Medical Record	2024	Kidney International Reports	9	1	29-38	Alexiuk, M. and Elgubtan, H. and Tangri, N.	https://www.scopus.com/inward/record.uri?eid=2-s2.0-85178233236&doi=10.1016%2fj.ekir.2023.10.019&partnerID=40&md5=28efc434ddff09c7585efe0098415172	10.1016/j.ekir.2023.10.019
189	rayyan-134732911	21st century (clinical) decision support in nursing and allied healthcare. Developing a learning health system: a reasoned design of a theoretical framework	2023	BMC Medical Informatics and Decision Making	23	1		van Velzen, M. and de Graaf-Waar, H.I. and Ubert, T. and van der Willigen, R.F. and Muilwijk, L. and Schmitt, M.A. and Scheper, M.C. and van Meeteren, N.L.U.	https://www.scopus.com/inward/record.uri?eid=2-s2.0-85178477294&doi=10.1186%2fs12911-023-02372-4&partnerID=40&md5=acc210e7d499999e0ddada854fe3477b	10.1186/s12911-023-02372-4
190	rayyan-134732912	Transforming Healthcare Data Management: A Blockchain-Based Cloud EHR System for Enhanced Security and Interoperability	2024	International journal of online and biomedical engineering	20	2	46-60	Samala, A.D. and Rawas, S.	https://www.scopus.com/inward/record.uri?eid=2-s2.0-85186917356&doi=10.3991%2fijoe.v20i02.45693&partnerID=40&md5=a7cbd659122b0c5993d4e2334a163982	10.3991/ijoe.v20i02.45693
191	rayyan-134732913	Implementation and evaluation of an electronic health record-integrated app for postpartum monitoring of hypertensive disorders of pregnancy using patient-contributed data collection	2023	JAMIA Open	6	4		Dullabh, P. and Heaney-Huls, K.K. and Chiao, A.B. and Callaham, M.G. and Desai, P. and Gauthreaux, N.A. and Kashyap, N. and Lobach, D.F. and Boxwala, A.	https://www.scopus.com/inward/record.uri?eid=2-s2.0-85178121684&doi=10.1093%2fjamiaopen%2fooad098&partnerID=40&md5=2abaade3926a96f6733b049a412dbd89	10.1093/jamiaopen/ooad098
192	rayyan-134732914	Cultural Heritage Information Retrieval: Past, Present, and Future Trends	2024	IEEE Access	12		42992-43026	Ranjgar, B. and Sadeghi-Niaraki, A. and Shakeri, M. and Rahimi, F. and Choi, S.-M.	https://www.scopus.com/inward/record.uri?eid=2-s2.0-85187325741&doi=10.1109%2fACCESS.2024.3374769&partnerID=40&md5=b452dbc4dc3276d235c7fdd90ab9eef4	10.1109/ACCESS.2024.3374769
193	rayyan-134732915	A Proxy-based Approach for Data Exchange and Interoperability between IEEE1888.4 Local and Global Storages	2024	Przeglad Elektrotechniczny	2024	3	172-175	Inthasuth, T. and Kaewjumras, Y. and Maisen, T. and Changdee, A. and Sureeya, K. and Boonsong, W.	https://www.scopus.com/inward/record.uri?eid=2-s2.0-85186630940&doi=10.15199%2f48.2024.03.231&partnerID=40&md5=67a8c0aca7299d91ac1a07cb10a6f83e	10.15199/48.2024.03.231
194	rayyan-134732916	Electronic connectivity between hospital pairs: impact on emergency department-related utilization	2024	Journal of the American Medical Informatics Association	31	1	15-23	Adler-Milstein, J. and Linden, A. and Hsia, R.Y. and Everson, J.	https://www.scopus.com/inward/record.uri?eid=2-s2.0-85181179015&doi=10.1093%2fjamia%2focad204&partnerID=40&md5=014adb8a3435bbcc0601ae4437e34c88	10.1093/jamia/ocad204
195	rayyan-134732917	Supply chain information system for sustainability and interoperability of business service	2023	Information Logistics for Organizational Empowerment and Effective Supply Chain Management			73-107	Pal, K.	https://www.scopus.com/inward/record.uri?eid=2-s2.0-85182285050&doi=10.4018%2f979-8-3693-0159-3.ch005&partnerID=40&md5=f5740f55e7ecd593060bc7a753035007	10.4018/979-8-3693-0159-3.ch005
196	rayyan-134732918	The transition of human resources for health information systems from the MDGs into the SDGs and the post-pandemic era: reviewing the evidence from 2000 to 2022	2023	Human Resources for Health	21	1		McQuide, P.A. and Brown, A.N. and Diallo, K. and Siyam, A.	https://www.scopus.com/inward/record.uri?eid=2-s2.0-85178183562&doi=10.1186%2fs12960-023-00880-y&partnerID=40&md5=9af0d9fb01a1539d2f98fe0f42e4c133	10.1186/s12960-023-00880-y
197	rayyan-134732919	Why it is hard to use PROMs and PREMs in routine health and care	2023	BMJ Open Quality	12	4		Benson, T.	https://www.scopus.com/inward/record.uri?eid=2-s2.0-85181177630&doi=10.1136%2fbmjoq-2023-002516&partnerID=40&md5=6927c4f4425942978ea23ab18a17af57	10.1136/bmjoq-2023-002516
198	rayyan-134732920	Smart hospital: achieving interoperability and raw data collection from medical devices in clinical routine	2024	Frontiers in Digital Health	6			Martens, E. and Haase, H.-U. and Mastella, G. and Henkel, A. and Spinner, C. and Hahn, F. and Zou, C. and Fava Sanches, A. and Allescher, J. and Heid, D. and Strauss, E. and Maier, M.-M. and Lachmann, M. and Schmidt, G. and Westphal, D. and Haufe, T. and Federle, D. and Rueckert, D. and Boeker, M. and Becker, M. and Laugwitz, K.-L. and Steger, A. and MÃ¼ller, A.	https://www.scopus.com/inward/record.uri?eid=2-s2.0-85188139665&doi=10.3389%2ffdgth.2024.1341475&partnerID=40&md5=e4cfe47168c09612ae655e3e5603def2	10.3389/fdgth.2024.1341475
199	rayyan-134732921	Optimizing the data in direct access testing: information technology to support an emerging care model	2024	Critical Reviews in Clinical Laboratory Sciences	61	2	127-139	Stoffel, M. and Beal, S.G. and Ibrahim, K.A. and Rummel, M. and Greene, D.N.	https://www.scopus.com/inward/record.uri?eid=2-s2.0-85173788835&doi=10.1080%2f10408363.2023.2258973&partnerID=40&md5=970199a89cecd85775329da9be185a8e	10.1080/10408363.2023.2258973
200	rayyan-134732922	A New Architectural Framework for Digitalization of Maritime Intelligent Transport Systems	2023	TransNav	17	4	769-779	Hagaseth, M. and RÃ¸dseth, Ã˜.J. and Krogstad, T. and Bakke, M.	https://www.scopus.com/inward/record.uri?eid=2-s2.0-85177442022&doi=10.12716%2f1001.17.04.02&partnerID=40&md5=63453dd8f09114d086eb8475504f2bd2	10.12716/1001.17.04.02
201	rayyan-134732923	Four Decades of Intensive Care Unit Design Evolution and Thoughts for the Future	2023	Critical Care Clinics	39	3	577-602	Halpern, N.A. and Scruth, E. and Rausen, M. and Anderson, D.	https://www.scopus.com/inward/record.uri?eid=2-s2.0-85150816833&doi=10.1016%2fj.ccc.2023.01.008&partnerID=40&md5=0d34c4a590b8f991199b02c1b95a9704	10.1016/j.ccc.2023.01.008
202	rayyan-134732924	Cell Therapy Informatics: Updates on the Integration of HCT/IEC Functionalities into an Electronic Medical Record System in the US to Promote Efficiency, Patient Safety, Research, and Data Interoperability	2023	Transplantation and Cellular Therapy	29	9	539-547	Ho, V.T. and Klumpp, T.R. and Liang, W.H. and Prestegaard, M. and Horwitz, M. and Hamilton, B.K. and Page, K. and Jaglowski, S. and Huber, J. and Martinez, C. and Shenoy, V. and Chen, A. and Rizzo, D.	https://www.scopus.com/inward/record.uri?eid=2-s2.0-85165030784&doi=10.1016%2fj.jtct.2023.06.014&partnerID=40&md5=73d1528c3d0590b30714bb405f4762f1	10.1016/j.jtct.2023.06.014
203	rayyan-134732925	Surgical site infection surveillance in German hospitals: a national survey to determine the status quo of digitalization	2023	Antimicrobial Resistance and Infection Control	12	1		Aghdassi, S.J.S. and Goodarzi, H. and Gropmann, A. and Clausmeyer, J. and Geffers, C. and Piening, B. and Gastmeier, P. and Behnke, M.	https://www.scopus.com/inward/record.uri?eid=2-s2.0-85159665255&doi=10.1186%2fs13756-023-01253-9&partnerID=40&md5=ca1697489e95f4cbb95b49aff4cbdbf6	10.1186/s13756-023-01253-9
204	rayyan-134732926	A TOGAF based interoperable health information system needs assessment for practitionerâ€“patient interaction	2023	Electronic Journal of Information Systems in Developing Countries	89	6		Denhere, P.T. and Ruhode, E. and Zhou, M.	https://www.scopus.com/inward/record.uri?eid=2-s2.0-85164742128&doi=10.1002%2fisd2.12284&partnerID=40&md5=b73ee39abdbfa02fb0ad2906ad2b94ab	10.1002/isd2.12284
205	rayyan-134732927	Materials characterisation and software tools as key enablers in Industry 5.0 and wider acceptance of new methods and products	2023	Materials Today Communications	36			Konstantopoulos, G. and Charitidis, C.A. and BaÃ±ares, M.A. and Portela, R. and Zangenberg, N. and Capria, E. and Sebastiani, M. and Goldbeck, G. and Koumoulos, E. and Boskovic, B. and Diplas, S. and Konchakova, N. and Todorov, I. and Dykeman, D. and Avataneo, S.G. and Falzetti, M. and Diz, E.L. and Reinosa, J.J. and Burov, E. and Å kreliÄ‡, D. and Jeliazkova, N. and Barton, B. and Masotti, G. an…	https://www.scopus.com/inward/record.uri?eid=2-s2.0-85165227424&doi=10.1016%2fj.mtcomm.2023.106607&partnerID=40&md5=a9864d46b59625104ef69434155d8709	10.1016/j.mtcomm.2023.106607
206	rayyan-134732928	Driving digital engineering integration and interoperability through semantic integration of models with ontologies	2023	Systems Engineering	26	4	365-378	Dunbar, D. and Hagedorn, T. and Blackburn, M. and Dzielski, J. and Hespelt, S. and Kruse, B. and Verma, D. and Yu, Z.	https://www.scopus.com/inward/record.uri?eid=2-s2.0-85149386175&doi=10.1002%2fsys.21662&partnerID=40&md5=bb056320732ef93a7cf8a7bac5faa3ba	10.1002/sys.21662
207	rayyan-134732929	Exploring EU e-Delivery Integration for Enabling Interregional Innovation through the SilverHub Platform	2023	ACM International Conference Proceeding Series			172-179	Jackson, E.B. and KivimÃ¤ki, P. and Pappel, I. and Yahia, S.B.	https://www.scopus.com/inward/record.uri?eid=2-s2.0-85167873944&doi=10.1145%2f3598469.3598488&partnerID=40&md5=108d6c4c48ba30ce2be13f71132c544a	10.1145/3598469.3598488
208	rayyan-134732930	Seamless Integration of Computer-Adaptive Patient Reported Outcomes into an Electronic Health Record	2023	Applied Clinical Informatics	15	1	145-154	Nolla, K. and Rasmussen, L.V. and Rothrock, N.E. and Butt, Z. and Bass, M. and Davis, K. and Cella, D. and Gershon, R. and Barnard, C. and Chmiel, R. and Almaraz, F. and Schachter, M. and Nelson, T. and Langer, M. and Starren, J.	https://www.scopus.com/inward/record.uri?eid=2-s2.0-85181669851&doi=10.1055%2fa-2235-9557&partnerID=40&md5=0bdf4e60adf98c3877bb4d307aeba979	10.1055/a-2235-9557
209	rayyan-134732931	Literature Review: Clinical Data Interoperability Models	2023	Information (Switzerland)	14	7		Ait Abdelouahid, R. and Debauche, O. and Mahmoudi, S. and Marzak, A.	https://www.scopus.com/inward/record.uri?eid=2-s2.0-85166388119&doi=10.3390%2finfo14070364&partnerID=40&md5=0a01ec4c38a5447d3564966cfddb4953	10.3390/info14070364
210	rayyan-134732932	FAIR, ethical, and coordinated data sharing for COVID-19 response: a scoping review and cross-sectional survey of COVID-19 data sharing platforms and registries	2023	The Lancet Digital Health	5	10	e712-e736	Maxwell, L. and Shreedhar, P. and Dauga, D. and McQuilton, P. and Terry, R.F. and Denisiuk, A. and Molnar-Gabor, F. and Saxena, A. and Sansone, S.-A.	https://www.scopus.com/inward/record.uri?eid=2-s2.0-85172670406&doi=10.1016%2fS2589-7500%2823%2900129-2&partnerID=40&md5=70ed00e7f601eec86e9d1eef4a205ef5	10.1016/S2589-7500(23)00129-2
211	rayyan-134732933	Artificial intelligence in clinical workflow processes in vascular surgery and beyond	2023	Seminars in Vascular Surgery	36	3	401-412	Dossabhoy, S.S. and Ho, V.T. and Ross, E.G. and Rodriguez, F. and Arya, S.	https://www.scopus.com/inward/record.uri?eid=2-s2.0-85168592097&doi=10.1053%2fj.semvascsurg.2023.07.002&partnerID=40&md5=358f943040e159f04eeed24fc0a60029	10.1053/j.semvascsurg.2023.07.002
212	rayyan-134732934	Extraction of Interoperable Data from Healthcare Documents by Identifying Common Data Elements: An Analysis of Radiation Therapy Planning CT Physician Order Entry Records	2023	Oncology (Switzerland)	102	4	327-336	DennstÃ¤dt, F. and Putora, P.M. and Heuser, M. and Badra, E.V. and Baumert, B.G. and Leiser, D. and Cihoric, N.	https://www.scopus.com/inward/record.uri?eid=2-s2.0-85189864576&doi=10.1159%2f000534204&partnerID=40&md5=a038e15f2bc9b45809e6e4aef639a5d6	10.1159/000534204
213	rayyan-134732935	Towards a method to quantitatively measure toolchain interoperability in the engineering lifecycle: A case study of digital hardware design	2023	Computer Standards and Interfaces	86			Alvarez-RodrÃ­guez, J.M. and Mendieta, R. and CibriÃ¡n, E. and Llorens, J.	https://www.scopus.com/inward/record.uri?eid=2-s2.0-85151417551&doi=10.1016%2fj.csi.2023.103744&partnerID=40&md5=52d478a65228a5cdd78ab80afee5e288	10.1016/j.csi.2023.103744
214	rayyan-134732936	Architecture for manufacturing-X: Bringing asset administration shell, eclipse dataspace connector and OPC UA together	2023	Manufacturing Letters	37		2024-01-06	Neubauer, M. and Steinle, L. and Reiff, C. and AjdinoviÄ‡, S. and Klingel, L. and Lechler, A. and Verl, A.	https://www.scopus.com/inward/record.uri?eid=2-s2.0-85161326387&doi=10.1016%2fj.mfglet.2023.05.002&partnerID=40&md5=b492b900ef4b172ebe55404746feaecc	10.1016/j.mfglet.2023.05.002
215	rayyan-134732937	Evaluation of OMOP CDM, i2b2 and ICGC ARGO for supporting data harmonization in a breast cancer use case of a multicentric European AI project	2023	Journal of Biomedical Informatics	147			Frid, S. and Bracons CucÃ³, G. and Gil Rojas, J. and LÃ³pez-Rueda, A. and Pastor Duran, X. and MartÃ­nez-SÃ¡ez, O. and Lozano-RubÃ­, R.	https://www.scopus.com/inward/record.uri?eid=2-s2.0-85173570340&doi=10.1016%2fj.jbi.2023.104505&partnerID=40&md5=9603277cd9153818d990b49e05a80ed6	10.1016/j.jbi.2023.104505
216	rayyan-134732938	Digital Public Goods Interoperability: A Low-Code Middleware Approach	2023	COMPASS 2023 - Proceedings of the ACM SIGCAS/SIGCHI Conference on Computing and Sustainable Societies			138-141	Musoke, A.A. and Nishimirwe, J.P. and Lawal, N. and Gueye, A.	https://www.scopus.com/inward/record.uri?eid=2-s2.0-85172879228&doi=10.1145%2f3588001.3609376&partnerID=40&md5=3bd57da70561bdd37906514f4eb73953	10.1145/3588001.3609376
217	rayyan-134732939	Utilizing standardized nursing terminologies in implementing an AI-powered fall-prevention tool to improve patient outcomes: a multihospital study	2023	Journal of the American Medical Informatics Association : JAMIA	30	11	1826-1836	Cho, I. and Cho, J. and Hong, J.H. and Choe, W.S. and Shin, H.	https://www.scopus.com/inward/record.uri?eid=2-s2.0-85174641420&doi=10.1093%2fjamia%2focad145&partnerID=40&md5=ab03b35f43a68e05f78be423de7fd00b	10.1093/jamia/ocad145
218	rayyan-134732940	Real-time algorithmic exchange and processing of pharmaceutical quality data and information	2023	International Journal of Pharmaceutics	645			Anderson, C. and Algorri, M. and Abernathy, M.J.	https://www.scopus.com/inward/record.uri?eid=2-s2.0-85171467368&doi=10.1016%2fj.ijpharm.2023.123342&partnerID=40&md5=bc2a5609a34fbc5e3fbb9b432f746b32	10.1016/j.ijpharm.2023.123342
219	rayyan-134732941	CLIM4OMICS: a geospatially comprehensive climate and multi-OMICS database for maize phenotype predictability in the United States and Canada	2023	Earth System Science Data	15	9	3963-3990	Sarzaeim, P. and MuÃ±oz-Arriola, F. and Jarquin, D. and Aslam, H. and De Leon Gatti, N.	https://www.scopus.com/inward/record.uri?eid=2-s2.0-85172901815&doi=10.5194%2fessd-15-3963-2023&partnerID=40&md5=ced1dfb96927d0483f8502868944df8f	10.5194/essd-15-3963-2023
220	rayyan-134732942	How to Make Outpatient Healthcare Data in Germany Available for Research in the Dynamic Course of Digital Transformation	2023	Studies in Health Technology and Informatics	307		2024-12-21	Koch, M. and Richter, J. and Hauswaldt, J. and Krefting, D.	https://www.scopus.com/inward/record.uri?eid=2-s2.0-85170632248&doi=10.3233%2fSHTI230688&partnerID=40&md5=99ed20a540f27ce6ac79635db293581e	10.3233/SHTI230688
221	rayyan-134732943	Interoperability of heterogeneous health information systems: a systematic literature review	2023	BMC Medical Informatics and Decision Making	23	1		Torab-Miandoab, A. and Samad-Soltani, T. and Jodati, A. and Rezaei-Hachesu, P.	https://www.scopus.com/inward/record.uri?eid=2-s2.0-85146796337&doi=10.1186%2fs12911-023-02115-5&partnerID=40&md5=dfe28374a763261cd3559e55fc5c8b1c	10.1186/s12911-023-02115-5
222	rayyan-134732944	Assessing the FAIRness of databases on the EHDEN portal: A case study on two Dutch ICU databases	2023	International Journal of Medical Informatics	176			Puttmann, D. and de Groot, R. and de Keizer, N. and Cornet, R. and Elbers, P.W.G. and Dongelmans, D. and Bakhshi-Raiez, F.	https://www.scopus.com/inward/record.uri?eid=2-s2.0-85160661757&doi=10.1016%2fj.ijmedinf.2023.105104&partnerID=40&md5=b910dc5a4871ba7010d1f8085cfb6f46	10.1016/j.ijmedinf.2023.105104
223	rayyan-134732945	FAIRification of health-related data using semantic web technologies in the Swiss Personalized Health Network	2023	Scientific Data	10	1		TourÃ©, V. and Krauss, P. and Gnodtke, K. and Buchhorn, J. and Unni, D. and Horki, P. and Raisaro, J.L. and Kalt, K. and Teixeira, D. and Crameri, K. and Ã–sterle, S.	https://www.scopus.com/inward/record.uri?eid=2-s2.0-85149969092&doi=10.1038%2fs41597-023-02028-y&partnerID=40&md5=8207b27d0915e7ee2c0a00fcdd4d38cd	10.1038/s41597-023-02028-y
224	rayyan-134732946	Self-care nursing interventions: A qualitative study into electronic health recordsâ€™ contents	2023	International Nursing Review	70	3	383-393	QueirÃ³s, C. and Paiva e Silva, M.A.T.C. and Gomes, J. and Neves, H. and Cruz, I. and Brito, A. and Cardoso, A. and Pereira, F.	https://www.scopus.com/inward/record.uri?eid=2-s2.0-85146344123&doi=10.1111%2finr.12820&partnerID=40&md5=e03c12eae5a4f4158da4601cee71c838	10.1111/inr.12820
225	rayyan-134732947	Electronic health record interoperability using FHIR and blockchain: A bibliometric analysis and future perspective	2023	Perspectives in Clinical Research	14	4	161-166	Anand, G. and Sadhna, D.	https://www.scopus.com/inward/record.uri?eid=2-s2.0-85177185299&doi=10.4103%2fpicr.picr_272_22&partnerID=40&md5=8455493c4ff9df1c5d631cb39a2ff48b	10.4103/picr.picr_272_22
226	rayyan-134732948	Electronic health record data quality assessment and tools: a systematic review	2023	Journal of the American Medical Informatics Association : JAMIA	30	10	1730-1740	Lewis, A.E. and Weiskopf, N. and Abrams, Z.B. and Foraker, R. and Lai, A.M. and Payne, P.R.O. and Gupta, A.	https://www.scopus.com/inward/record.uri?eid=2-s2.0-85169662724&doi=10.1093%2fjamia%2focad120&partnerID=40&md5=ba87ba42425d4336c9dbf59aa3f83446	10.1093/jamia/ocad120
227	rayyan-134732949	A Topology-Based Local Identifier Mapping Scheme for Power System Resources in Common Information Model Framework for Interoperability	2023	Applied Sciences (Switzerland)	13	18		Song, J.-U. and An, J.-G. and Lim, S.-I. and Oh, Y.-S.	https://www.scopus.com/inward/record.uri?eid=2-s2.0-85172867039&doi=10.3390%2fapp131810341&partnerID=40&md5=13d6006459d9f8a04c7d6ef51b5a69cc	10.3390/app131810341
228	rayyan-134732950	The phenotype-genotype reference map: Improving biobank data science through replication	2023	American Journal of Human Genetics	110	9	1522-1533	Bastarache, L. and Delozier, S. and Pandit, A. and He, J. and Lewis, A. and Annis, A.C. and LeFaive, J. and Denny, J.C. and Carroll, R.J. and Altman, R.B. and Hughey, J.J. and Zawistowski, M. and Peterson, J.F.	https://www.scopus.com/inward/record.uri?eid=2-s2.0-85170073359&doi=10.1016%2fj.ajhg.2023.07.012&partnerID=40&md5=b0f5833d7effaf94f97c3e9461f89720	10.1016/j.ajhg.2023.07.012
229	rayyan-134732951	Benefits and Challenges of Transitioning Occupational Health to an Enterprise Electronic Health Record	2023	Journal of Occupational and Environmental Medicine	65	7	615-620	Isakari, M. and Sanchez, A. and Conic, R. and Peretti, J. and Saito, K. and Sitapati, A.M. and Millen, M. and Longhurst, C.	https://www.scopus.com/inward/record.uri?eid=2-s2.0-85164261746&doi=10.1097%2fJOM.0000000000002864&partnerID=40&md5=dce931303a81acae06c56cf59089b639	10.1097/JOM.0000000000002864
230	rayyan-134732952	Patient-Generated Health Data Interoperability Through Master Patient Index: The DH-Convener Approach	2023	Studies in Health Technology and Informatics	305		20-23	Jayathissa, P. and Sareban, M. and Niebauer, J. and Hussein, R.	https://www.scopus.com/inward/record.uri?eid=2-s2.0-85164232826&doi=10.3233%2fSHTI230413&partnerID=40&md5=f93defcb75f7f17b24ec476286d66d7b	10.3233/SHTI230413
231	rayyan-134732953	Development and implementation of an interoperability tool across state public health agency's disease surveillance and immunization information systems	2023	JAMIA Open	6	3		Rajamani, S. and Chakoian, H. and Bieringer, A. and Lintelmann, A. and Sanders, J. and Ostadkar, R. and Saupe, A. and Grilli, G. and White, K. and Solarz, S. and Melton, G.B.	https://www.scopus.com/inward/record.uri?eid=2-s2.0-85168725703&doi=10.1093%2fjamiaopen%2fooad055&partnerID=40&md5=d7f997d9ff6058561ec6b099272b9839	10.1093/jamiaopen/ooad055
232	rayyan-134732954	A Review of Web-Based Immunization Information System of Ernakulam District â€œUnite for Healthy Ernakulam Kerala (U4HE)â€: Perceived End-User Barriers	2023	National Journal of Community Medicine	14	10	682-686	Shakeer, I. and Narayanan, P. and Baby, A.	https://www.scopus.com/inward/record.uri?eid=2-s2.0-85173984855&doi=10.55489%2fnjcm.141020233150&partnerID=40&md5=2073bae631722efbeb1a28efb26a1f04	10.55489/njcm.141020233150
233	rayyan-134732955	Towards a Domain-Neutral Platform for Sustainable Digital Twin Development	2023	Sustainability (Switzerland)	15	18		SaviÄ‡, G. and Segedinac, M. and KonjoviÄ‡, Z. and VidakoviÄ‡, M. and Dutina, R.	https://www.scopus.com/inward/record.uri?eid=2-s2.0-85172877346&doi=10.3390%2fsu151813612&partnerID=40&md5=a6b05372728b3dcd9447c745723fb7a3	10.3390/su151813612
234	rayyan-134732956	A Blockchain-based EHR System for Interhospital Communication and Patient Data Ownership Empowerment	2023	ACM International Conference Proceeding Series			245-253	Samonte, M.J.C. and Giron, J.D.A. and Pantoja, M.M.A. and Tobias, A.M.D.	https://www.scopus.com/inward/record.uri?eid=2-s2.0-85180148590&doi=10.1145%2f3625156.3625192&partnerID=40&md5=3e81b503147259e03c1606e05b92a7b1	10.1145/3625156.3625192
235	rayyan-134732957	A review of unit level digital twin applications in the manufacturing industry	2023	CIRP Journal of Manufacturing Science and Technology	45		162-189	BÃ¶ttjer, T. and Tola, D. and Kakavandi, F. and Wewer, C.R. and Ramanujan, D. and Gomes, C. and Larsen, P.G. and Iosifidis, A.	https://www.scopus.com/inward/record.uri?eid=2-s2.0-85164018738&doi=10.1016%2fj.cirpj.2023.06.011&partnerID=40&md5=4224577e0424d893dabcbf06cab39bdb	10.1016/j.cirpj.2023.06.011
236	rayyan-134732958	An Architecture That Enables Cross-Chain Interoperability for Next-Gen Blockchain Systems	2023	IEEE Internet of Things Journal	10	20	18282-18291	Darshan, M. and Amet, M. and Srivastava, G. and Crichigno, J.	https://www.scopus.com/inward/record.uri?eid=2-s2.0-85161079161&doi=10.1109%2fJIOT.2023.3279693&partnerID=40&md5=0158713801fbbe33ce8b37d41e30c778	10.1109/JIOT.2023.3279693
237	rayyan-134732959	Electronic Health Records and Occupational Data: A Call for Promoting Interoperability	2023	Journal of Occupational and Environmental Medicine	65	7	E520-E526	Kowalski-Mcgraw, M. and McLellan, R.K. and Berenji, M. and Saito, K. and Green-Mckenzie, J. and Thompson, H. and Hudson, T.W.	https://www.scopus.com/inward/record.uri?eid=2-s2.0-85164252244&doi=10.1097%2fJOM.0000000000002888&partnerID=40&md5=384889d3aab20481fb5266574d9400f0	10.1097/JOM.0000000000002888
238	rayyan-134732960	Cloud-based biomedical data storage and analysis for genomic research: Landscape analysis of data governance in emerging NIH-supported platforms	2023	Human Genetics and Genomics Advances	4	3		Dahlquist, J.M. and Nelson, S.C. and Fullerton, S.M.	https://www.scopus.com/inward/record.uri?eid=2-s2.0-85153800295&doi=10.1016%2fj.xhgg.2023.100196&partnerID=40&md5=d1f13db6af5c70cd751991289e061b97	10.1016/j.xhgg.2023.100196
239	rayyan-134732961	Effective Tools and Technologies for IoT and Blockchain-Based Remote Patient Monitoring: A Comparative Analysis	2023	SN Computer Science	4	6		Shilpi, G. and Rajesh Kumar, K. and Naveen, K. and Anshul, V.	https://www.scopus.com/inward/record.uri?eid=2-s2.0-85182433124&doi=10.1007%2fs42979-023-02288-w&partnerID=40&md5=f8cf7b1a100dd64e210d235dd3314cfd	10.1007/s42979-023-02288-w
240	rayyan-134732962	Adoption and use of various health information exchange methods for sending inside health information in US hospitals	2023	International Journal of Medical Informatics	177			Chen, M. and Esmaeilzadeh, P.	https://www.scopus.com/inward/record.uri?eid=2-s2.0-85165531161&doi=10.1016%2fj.ijmedinf.2023.105156&partnerID=40&md5=046631e8ae7179e681e3b0f32bb340f5	10.1016/j.ijmedinf.2023.105156
241	rayyan-134732963	Fuzzy ontology-based approach for liver fibrosis diagnosis	2023	Journal of King Saud University - Computer and Information Sciences	35	8		Sweidan, S. and Zamzami, N. and Sabbeh, S.F.	https://www.scopus.com/inward/record.uri?eid=2-s2.0-85170100908&doi=10.1016%2fj.jksuci.2023.101720&partnerID=40&md5=25a1092b3df5013a3e7aeca8cf0e0e5e	10.1016/j.jksuci.2023.101720
242	rayyan-134732964	Data interoperability assessment, case of messaging-based data exchanges	2023	Journal of Software: Evolution and Process	35	12		Laval, J. and Amokrane, N. and Thiam Niang, B. and Derras, M. and Moalla, N.	https://www.scopus.com/inward/record.uri?eid=2-s2.0-85147501782&doi=10.1002%2fsmr.2538&partnerID=40&md5=84a9a38ec44c7689fccae0f726ed3f8c	10.1002/smr.2538
243	rayyan-134732965	HL7-FHIR-Based ContSys Formal Ontology for Enabling Continuity of Care Data Interoperability	2023	Journal of Personalized Medicine	13	7		Das, S. and Hussey, P.	https://www.scopus.com/inward/record.uri?eid=2-s2.0-85166293371&doi=10.3390%2fjpm13071024&partnerID=40&md5=5ece109188d939fc4ac7318aafc9b70a	10.3390/jpm13071024
244	rayyan-134732966	A practical example of an integrated interoperable neuromonitoring system based on IEEE 11073 SDC and HL7	2023	Current Directions in Biomedical Engineering	9	1	73-76	WeÃŸbecher, L. and Lente, K. and KrÃ¼ger, T.B. and Berger, J. and Neumann, J.	https://www.scopus.com/inward/record.uri?eid=2-s2.0-85173244941&doi=10.1515%2fcdbme-2023-1019&partnerID=40&md5=959119b7602876639a240705682be288	10.1515/cdbme-2023-1019
245	rayyan-134732967	A systematic review on semantic interoperability in the IoE-enabled smart cities	2023	Internet of Things (Netherlands)	22			Antonios, P. and Konstantinos, K. and Christos, G.	https://www.scopus.com/inward/record.uri?eid=2-s2.0-85150826691&doi=10.1016%2fj.iot.2023.100754&partnerID=40&md5=9d92c140a8a68a2fc7bfbc61085201c1	10.1016/j.iot.2023.100754
246	rayyan-134732968	Patient-centric soulbound NFT framework for electronic health record (EHR)	2023	Journal of Engineering and Applied Science	70	1		Tanwar, N. and Thakur, J.	https://www.scopus.com/inward/record.uri?eid=2-s2.0-85156195044&doi=10.1186%2fs44147-023-00205-9&partnerID=40&md5=4119e63a7c67c6ec364c93f254b2492d	10.1186/s44147-023-00205-9
247	rayyan-134732969	Enterprise standardization and convergence of large-volume infusion pump drug libraries	2023	American journal of health-system pharmacy : AJHP : official journal of the American Society of Health-System Pharmacists	80	23	1743-1751	Ubanyionwu, S. and Khandekar, D. and Mara, K.C. and Teaford, H.	https://www.scopus.com/inward/record.uri?eid=2-s2.0-85178546347&doi=10.1093%2fajhp%2fzxad172&partnerID=40&md5=a45ecfa12aa888eca70fb4e52f21a2e8	10.1093/ajhp/zxad172
248	rayyan-134732970	BRAIN: Blockchain-Based Record and Interoperability Network	2023	Electronics (Switzerland)	12	22		LÃ³pez-Sorribes, S. and Rius-TorrentÃ³, J. and Solsona-TehÃ s, F.	https://www.scopus.com/inward/record.uri?eid=2-s2.0-85178156725&doi=10.3390%2felectronics12224614&partnerID=40&md5=d6c9ce1b34927b51880b4d9343b7b2c2	10.3390/electronics12224614
249	rayyan-134732971	Eos and OMOCL: Towards a seamless integration of openEHR records into the OMOP Common Data Model	2023	Journal of Biomedical Informatics	144			Kohler, S. and BoscÃ¡, D. and KÃ¤rcher, F. and Haarbrandt, B. and Prinz, M. and Marschollek, M. and Eils, R.	https://www.scopus.com/inward/record.uri?eid=2-s2.0-85165990379&doi=10.1016%2fj.jbi.2023.104437&partnerID=40&md5=7597e0ec8ccb432f4b5a05fae3632ac0	10.1016/j.jbi.2023.104437
250	rayyan-134732972	The role of compression in large scale data transfer and storage of typical biomedical signals at hospitals	2023	Health Informatics Journal	29	4		Jacobsson, M. and Seoane, F. and Abtahi, F.	https://www.scopus.com/inward/record.uri?eid=2-s2.0-85179305751&doi=10.1177%2f14604582231213846&partnerID=40&md5=1e10ed7a53159fb7148f050fbac7ffb7	10.1177/14604582231213846
251	rayyan-134732973	Internet of things in Healthcare: a conventional literature review	2023	Health and Technology	13	5	699-719	Singh, B. and Lopez, D. and Ramadan, R.	https://www.scopus.com/inward/record.uri?eid=2-s2.0-85165303088&doi=10.1007%2fs12553-023-00771-1&partnerID=40&md5=685759162a77a7a8166cbf6a23db23db	10.1007/s12553-023-00771-1
252	rayyan-134732974	libSBOLj3: a graph-based library for design and data exchange in synthetic biology	2023	Bioinformatics (Oxford, England)	39	8		MÄ±sÄ±rlÄ±, G.	https://www.scopus.com/inward/record.uri?eid=2-s2.0-85169504579&doi=10.1093%2fbioinformatics%2fbtad525&partnerID=40&md5=3ce33b1d842ed1fcb1825db8138832ce	10.1093/bioinformatics/btad525
253	rayyan-134732975	libSBOLj3: a graph-based library for design and data exchange in synthetic biology	2023	Bioinformatics	39	8		Mlslrll, G.	https://www.scopus.com/inward/record.uri?eid=2-s2.0-85172382774&doi=10.1093%2fbioinformatics%2fbtad525&partnerID=40&md5=11b85b3ad35bfecec22f538e6313dd29	10.1093/bioinformatics/btad525
254	rayyan-134732976	Interoperable Encoding and 3D Printing of Anatomical Structures	2023	ACM International Conference Proceeding Series			20-26	Fierens, A. and Gregoir, T. and Jodogne, S.	https://www.scopus.com/inward/record.uri?eid=2-s2.0-85187218422&doi=10.1145%2f3632047.3632051&partnerID=40&md5=5af5aa03d7983656b1d1ecc3abbc84a3	10.1145/3632047.3632051
255	rayyan-134732977	Interoperable E-Health System Using Structural and Semantic Interoperability Approaches in CAREPATH	2023	Studies in Health Technology and Informatics	305		608-611	Pournik, O. and Ahmad, B. and Lim Choi Keung, S.N. and Peake, A. and Rafid, S. and Tong, C. and Laleci Erturkmen, G.B. and Gencturk, M. and Akpinar, A.E. and Arvanitis, T.N.	https://www.scopus.com/inward/record.uri?eid=2-s2.0-85164231633&doi=10.3233%2fSHTI230571&partnerID=40&md5=1de86e0155e4b1e089d48e4574ea33f5	10.3233/SHTI230571
256	rayyan-134732978	Scalable genomic data exchange and analytics with sBeacon	2023	Nature Biotechnology	41	11	1510-1512	Wickramarachchi, A. and Hosking, B. and Jain, Y. and Grimes, J. and Oâ€™Brien, M.J. and Wright, T. and Burgess, M.A. and Lin, V.S.K. and Reisinger, F. and Hofmann, O. and Lawley, M. and Wilson, L.O.W. and Twine, N.A. and Bauer, D.C.	https://www.scopus.com/inward/record.uri?eid=2-s2.0-85171295101&doi=10.1038%2fs41587-023-01972-9&partnerID=40&md5=97238ec677ca5f605d34dc173b7e04f7	10.1038/s41587-023-01972-9
257	rayyan-134732979	Implementation of digital home monitoring and management of respiratory disease	2023	Current Opinion in Pulmonary Medicine	29	4	302-312	Pinnock, H. and Hui, C.Y. and Van Boven, J.F.M.	https://www.scopus.com/inward/record.uri?eid=2-s2.0-85160874121&doi=10.1097%2fMCP.0000000000000965&partnerID=40&md5=50fb7206bdf2cb5891816c9efa1fdd5b	10.1097/MCP.0000000000000965
258	rayyan-134732980	Implementation of Lung Cancer Screening in Primary Care and Pulmonary Clinics: Pragmatic Clinical Trial of Electronic Health Record-Integrated Everyday Shared Decision-Making Tool and Clinician-Facing Prompts	2023	Chest	164	5	1325-1338	Kukhareva, P.V. and Li, H. and Caverly, T.J. and Del Fiol, G. and Fagerlin, A. and Butler, J.M. and Hess, R. and Zhang, Y. and Taft, T. and Flynn, M.C. and Reddy, C. and Martin, D.K. and Warner, I.A. and Rodriguez-Loya, S. and Warner, P.B. and Kawamoto, K.	https://www.scopus.com/inward/record.uri?eid=2-s2.0-85169782111&doi=10.1016%2fj.chest.2023.04.040&partnerID=40&md5=770d2fcf64f4522478df8b176df21612	10.1016/j.chest.2023.04.040
259	rayyan-134732981	Building an Electronic Medical Record System Exchanged in FHIR Format and Its Visual Presentation	2023	Healthcare (Switzerland)	11	17		Liu, T.-J. and Lee, H.-T. and Wu, F.	https://www.scopus.com/inward/record.uri?eid=2-s2.0-85170365721&doi=10.3390%2fhealthcare11172410&partnerID=40&md5=2ef75e5575c9c23352c512badba08df5	10.3390/healthcare11172410
260	rayyan-134732982	Factors affecting patient and public perceptions of the adoption of electronic health record sharing: A Hong Kong study	2023	International Journal of Medical Informatics	178			Ong, R.	https://www.scopus.com/inward/record.uri?eid=2-s2.0-85169935279&doi=10.1016%2fj.ijmedinf.2023.105193&partnerID=40&md5=51314ef8cb796d304c0974649de3e2e6	10.1016/j.ijmedinf.2023.105193
261	rayyan-134732983	Data quality and patient characteristics in European ANCA-associated vasculitis registries: data retrieval by federated querying	2023	Annals of the Rheumatic Diseases	83	1	112-120	Gisslander, K. and Rutherford, M. and Aslett, L. and Basu, N. and Dradin, F. and Hederman, L. and Hruskova, Z. and Kardaoui, H. and Lamprecht, P. and LichoÅ‚ai, S. and Musial, J. and O'sullivan, D. and Puechal, X. and Scott, J. and Segelmark, M. and Straka, R. and Terrier, B. and Tesar, V. and Tesi, M. and Vaglio, A. and Wandrei, D. and White, A. and WÃ³jcik, K. and Yaman, B. and Little, M.A. and…	https://www.scopus.com/inward/record.uri?eid=2-s2.0-85179363649&doi=10.1136%2fard-2023-224571&partnerID=40&md5=33018923a4159ac070df96793d6e01a7	10.1136/ard-2023-224571
262	rayyan-134732984	Blockchain-Powered Healthcare Systems: Enhancing Scalability and Security with Hybrid Deep Learning	2023	Sensors	23	18		Ali, A. and Ali, H. and Saeed, A. and Ahmed Khan, A. and Tin, T.T. and Assam, M. and Ghadi, Y.Y. and Mohamed, H.G.	https://www.scopus.com/inward/record.uri?eid=2-s2.0-85172726907&doi=10.3390%2fs23187740&partnerID=40&md5=761538597a44584678667f59bfa5e609	10.3390/s23187740
263	rayyan-134732985	Clinical Decision Support: Moving Beyond Interruptive â€œPop-upâ€ Alerts	2023	Mayo Clinic Proceedings	98	9	1275-1279	Sangal, R.B. and Sharifi, M. and Rhodes, D. and Melnick, E.R.	https://www.scopus.com/inward/record.uri?eid=2-s2.0-85169506108&doi=10.1016%2fj.mayocp.2023.05.025&partnerID=40&md5=6ee4907a88458830a51d7e5c431047b6	10.1016/j.mayocp.2023.05.025
264	rayyan-134732986	Sustainable Digital Transformation in Healthcare: Advancing a Digital Vascular Health Innovation Solution	2023	Sustainability (Switzerland)	15	13		Akinola, S. and Telukdarie, A.	https://www.scopus.com/inward/record.uri?eid=2-s2.0-85164916062&doi=10.3390%2fsu151310417&partnerID=40&md5=c7af7f1e3d4a53cda02aa8105e02fe72	10.3390/su151310417
265	rayyan-134732987	A computable biomedical knowledge object for calculating in-hospital mortality for patients admitted with acute myocardial infarction	2023	Learning Health Systems	7	4		Sadsad, R. and Ruber, G. and Zhou, J. and Nicklin, S. and Tsafnat, G.	https://www.scopus.com/inward/record.uri?eid=2-s2.0-85170667484&doi=10.1002%2flrh2.10388&partnerID=40&md5=0a267a6346b8a3e6d8d2c97ff4fd0d6e	10.1002/lrh2.10388
266	rayyan-134732988	Pragmatic Approaches to Interoperability in the U.S.: Surmounting Barriers to Healthcare Data and Information Across Organizations	2023	Telehealth and Medicine Today	8	4		Perugu, B. and Wadhwa, V. and Kim, J. and Cai, J. and Shin, A. and Gupta, A.	https://www.scopus.com/inward/record.uri?eid=2-s2.0-85166397443&doi=10.30953%2fthmt.v8.421&partnerID=40&md5=3ee9941244c2b9b692930a1c0ba71f7e	10.30953/thmt.v8.421
267	rayyan-134732989	Formalizing Invertebrate Morphological Data: A Descriptive Model for Cuticle-Based Skeleto-Muscular Systems, an Ontology for Insect Anatomy, and their Potential Applications in Biodiversity Research and Informatics	2023	Systematic Biology	72	5	1084-1100	GirÃ³n, J.C. and Tarasov, S. and GonzÃ¡lez MontaÃ±a, L.A. and Matentzoglu, N. and Smith, A.D. and Koch, M. and Boudinot, B.E. and Bouchard, P. and Burks, R. and Vogt, L. and Yoder, M. and Osumi-Sutherland, D. and Friedrich, F. and Beutel, R.G. and MikÃ³, I.	https://www.scopus.com/inward/record.uri?eid=2-s2.0-85177606966&doi=10.1093%2fsysbio%2fsyad025&partnerID=40&md5=2a11d5383167ec5d737144f4a136acee	10.1093/sysbio/syad025
268	rayyan-134732990	FHIR-up! Advancing knowledge from clinical data through application of standardized nursing terminologies within HL7Â® FHIRÂ®	2023	Journal of the American Medical Informatics Association : JAMIA	30	11	1858-1864	Monsen, K.A. and Heermann, L. and Dunn-Lopez, K.	https://www.scopus.com/inward/record.uri?eid=2-s2.0-85174641978&doi=10.1093%2fjamia%2focad131&partnerID=40&md5=fcc4dfb97fdd914340d16eeaefab063e	10.1093/jamia/ocad131
269	rayyan-134732991	Proof-of-concept solution to create an interoperable timeline of healthcare data	2023	BMJ Health and Care Informatics	30	1		Trivedi, S. and Hall, S. and Inglis, F. and Chaudhry, A.	https://www.scopus.com/inward/record.uri?eid=2-s2.0-85176385337&doi=10.1136%2fbmjhci-2023-100754&partnerID=40&md5=d7d02a668a8da08c550a7ddd061c2ecf	10.1136/bmjhci-2023-100754
270	rayyan-134732992	Stakeholder Perspectives on Data-Driven Solutions to Address Cardiovascular Disease and Health Equity in New York City	2023	AJPM Focus	2	3		Lindenfeld, Z. and PagÃ¡n, J.A. and Silver, D. and McNeill, E. and Mostafa, L. and Zein, D. and Chang, J.E.	https://www.scopus.com/inward/record.uri?eid=2-s2.0-85175310525&doi=10.1016%2fj.focus.2023.100093&partnerID=40&md5=2900d17c3f34719fbf4b283ec0bc512b	10.1016/j.focus.2023.100093
271	rayyan-134732993	Digital Health Applications (DiHA): Approaches to develop a reimbursement process for the statutory health insurance in Austria	2023	Health Policy and Technology	12	3		Goetz, G. and Jeindl, R. and Panteli, D. and Busse, R. and Wild, C.	https://www.scopus.com/inward/record.uri?eid=2-s2.0-85169043116&doi=10.1016%2fj.hlpt.2023.100780&partnerID=40&md5=64cc292a4ae6b9fb9d418556eea76217	10.1016/j.hlpt.2023.100780
272	rayyan-134732994	Patient-Centric Interoperability and Cybersecurity for Cross-Border Healthcare	2023	Studies in Health Technology and Informatics	305		204-207	Latorre, F. and Hawks, C.E. and Colmenares, B. and Verma, D. and Gil, M. and Sala, N.	https://www.scopus.com/inward/record.uri?eid=2-s2.0-85164231989&doi=10.3233%2fSHTI230463&partnerID=40&md5=e70bd87060588b981e91072f7fc354d3	10.3233/SHTI230463
273	rayyan-134732995	Authority Control in Humanities: Frequently Asked Questions	2023	Zeitschrift fur Literaturwissenschaft und Linguistik	53	3	781-796	Busch, N. and MÃ¼ller, D.	https://www.scopus.com/inward/record.uri?eid=2-s2.0-85169437536&doi=10.1007%2fs41244-023-00295-1&partnerID=40&md5=f84edf4ea98a5189a5c6ea38ffe851f4	10.1007/s41244-023-00295-1
274	rayyan-134732996	Activity Monitoring in Parkinson Disease: A Qualitative Study of Implementation Determinants	2023	Journal of Neurologic Physical Therapy	47	4	189-199	Fowler King, B. and MacDonald, J. and Stoff, L. and Nettnin, E. and Jayaraman, A. and Goldman, J.G. and Rafferty, M.	https://www.scopus.com/inward/record.uri?eid=2-s2.0-85171900787&doi=10.1097%2fNPT.0000000000000451&partnerID=40&md5=2c9298e636974fb8d82fa41f42f5c624	10.1097/NPT.0000000000000451
275	rayyan-134732997	Idealizing Information Systems for the Brazilian Unified Health System: Perspectives of Health Professionals	2023	SAGE Open	13	4		Alves, T.F. and Tourinho, F.S.V. and Almeida, F.A. and Andrade, S.R. and Barbosa, S.S. and Brito, F.A.	https://www.scopus.com/inward/record.uri?eid=2-s2.0-85180469087&doi=10.1177%2f21582440231218124&partnerID=40&md5=738e49217c4d2a2e9c91dbad791ac878	10.1177/21582440231218124
276	rayyan-134732998	A systematic comparison and evaluation of building ontologies for deploying data-driven analytics in smart buildings	2023	Energy and Buildings	292			Qiang, Z. and Hands, S. and Taylor, K. and Sethuvenkatraman, S. and Hugo, D. and Ghiasnezhad Omran, P. and Perera, M. and Haller, A.	https://www.scopus.com/inward/record.uri?eid=2-s2.0-85161263651&doi=10.1016%2fj.enbuild.2023.113054&partnerID=40&md5=eacea0be4c10bc55629aea2cd8af083c	10.1016/j.enbuild.2023.113054
277	rayyan-134732999	Developing a minimum data set for cardiovascular Computerized Physician Order Entry (CPOE) and mapping the data set to FHIR: A multi-method approach	2023	Journal of Medical Systems	47	1		Montazeri, M. and Khajouei, R. and Mahdavi, A. and Ahmadian, L.	https://www.scopus.com/inward/record.uri?eid=2-s2.0-85152628857&doi=10.1007%2fs10916-023-01943-2&partnerID=40&md5=2ce37bd5d700867809fa1f98e31177b7	10.1007/s10916-023-01943-2
278	rayyan-134733000	UHF RFID and NFC Point-of-Care - Architecture, Security, and Implementation	2023	IEEE Journal of Radio Frequency Identification	7		301-309	Bianco, G.M. and Raso, E. and Fiore, L. and Mazzaracchio, V. and Bracciale, L. and Arduini, F. and Loreti, P. and Marrocco, G. and Occhiuzzi, C.	https://www.scopus.com/inward/record.uri?eid=2-s2.0-85153799350&doi=10.1109%2fJRFID.2023.3268422&partnerID=40&md5=52d2599f4e6046905daf85dbf3932961	10.1109/JRFID.2023.3268422
279	rayyan-134733001	Procuring interoperability: Achieving high-quality, connected, and person-centered care	2023	Procuring Interoperability: Achieving High-Quality, Connected, and Person-Centered Care			1-168	Pronovost, P. and Johns, M.M.E. and Palmer, S. and Bono, R.C. and Fridsma, D.B. and Gettinger, A. and Goldman, J. and Johnson, W. and Karney, M. and Samitt, C. and Sriram, R.D. and Zenooz, A. and Wang, Y.C.	https://www.scopus.com/inward/record.uri?eid=2-s2.0-85168347259&partnerID=40&md5=4a43e7b3adf91fbc4e642fb9a1ca6ec1
280	rayyan-134733002	What do consumer and providers view as important for integrated care? A qualitative study	2023	BMC Health Services Research	23	1		Carrigan, A. and Roberts, N. and Clay-Williams, R. and Hibbert, P. and Austin, E. and Pulido, D.F. and Meulenbroeks, I. and Nguyen, H.M. and Sarkies, M. and Hatem, S. and Maka, K. and Loy, G. and Braithwaite, J.	https://www.scopus.com/inward/record.uri?eid=2-s2.0-85145532013&doi=10.1186%2fs12913-022-08997-x&partnerID=40&md5=eb989de736b38f150cd77c33319baf04	10.1186/s12913-022-08997-x
281	rayyan-134733003	Digital Health Information Systems in the Member States of the Commonwealth of Independent States: Status and Prospects	2023	Digital	3	3	189-199	Semyonov, A. and Bogdan, E. and Shamal, E. and Sargsyan, A. and Davtyan, K. and Azzopardi-Muscat, N. and Novillo-Ortiz, D.	https://www.scopus.com/inward/record.uri?eid=2-s2.0-85177679810&doi=10.3390%2fdigital3030013&partnerID=40&md5=78868056f740d16a645cc596a910e13a	10.3390/digital3030013
282	rayyan-134733004	Advancing Healthcare Security: A Cutting-Edge Zero-Trust Blockchain Solution for Protecting Electronic Health Records	2023	HighTech and Innovation Journal	4	3	630-652	Benaich, R. and El Mendili, S. and Gahi, Y.	https://www.scopus.com/inward/record.uri?eid=2-s2.0-85181174990&doi=10.28991%2fHIJ-2023-04-03-012&partnerID=40&md5=610c1f31f8a4fb0f9dffbc059ac32765	10.28991/HIJ-2023-04-03-012
283	rayyan-134733005	Interoperability and governance in the European Health Data Space regulation	2023	Medical Law International	23	4	368-376	Terzis, P. and Santamaria Echeverria, O.E.	https://www.scopus.com/inward/record.uri?eid=2-s2.0-85153594310&doi=10.1177%2f09685332231165692&partnerID=40&md5=c0761e574e937ad5c279d3d9c21daa85	10.1177/09685332231165692
284	rayyan-134733006	Blockchain for Intelligent Transportation Systems: Applications, Challenges, and Opportunities	2023	IEEE Internet of Things Journal	10	21	18961-18970	Das, D. and Banerjee, S. and Chatterjee, P. and Ghosh, U. and Biswas, U.	https://www.scopus.com/inward/record.uri?eid=2-s2.0-85160236859&doi=10.1109%2fJIOT.2023.3277923&partnerID=40&md5=5251f03446453337aae7f85fba442488	10.1109/JIOT.2023.3277923
285	rayyan-134733007	Building a P2P RDF Store for Edge Devices	2023	ACM International Conference Proceeding Series			33-41	Guo, X. and Le-Tuan, A. and Le-Phuoc, D.	https://www.scopus.com/inward/record.uri?eid=2-s2.0-85189315807&doi=10.1145%2f3627050.3627052&partnerID=40&md5=48a08c9622e0e51c73e7e302dece7b89	10.1145/3627050.3627052
286	rayyan-134733008	An Agent-Based Modeling and Virtual Reality Application Using Distributed Simulation: Case of a COVID-19 Intensive Care Unit	2023	IEEE Transactions on Engineering Management	70	8	2931-2943	Possik, J. and Asgary, A. and Solis, A.O. and Zacharewicz, G. and Shafiee, M.A. and Najafabadi, M.M. and Nadri, N. and Guimaraes, A. and Iranfar, H. and Ma, P. and Lee, C.M. and Tofighi, M. and Aarabi, M. and Gorecki, S. and Wu, J.	https://www.scopus.com/inward/record.uri?eid=2-s2.0-85136870657&doi=10.1109%2fTEM.2022.3195813&partnerID=40&md5=0bd97ba9779c7fa0466806cc2788a7e5	10.1109/TEM.2022.3195813
287	rayyan-134733009	Value Implications of Sourcing Electronic Health Records: The Role of Physician Practice Integration	2023	Information Systems Research	34	3	1169-1190	Bardhan, I.R. and Bao, C. and Ayabakan, S.	https://www.scopus.com/inward/record.uri?eid=2-s2.0-85174711235&doi=10.1287%2fISRE.2022.1183&partnerID=40&md5=04fbc6f4f417d79dead5cefdeea79d33	10.1287/ISRE.2022.1183
288	rayyan-134733010	Integration of a surgical robotic arm to the connected operating room via ISO IEEE 11073 SDC	2023	International Journal of Computer Assisted Radiology and Surgery	18	9	1639-1648	Wickel, N. and Vossel, M. and Yilmaz, O. and Radermacher, K. and JanÃŸ, A.	https://www.scopus.com/inward/record.uri?eid=2-s2.0-85159381597&doi=10.1007%2fs11548-023-02926-x&partnerID=40&md5=3f3c08cd32ccf45da686edf51690a5e6	10.1007/s11548-023-02926-x
289	rayyan-134733011	Design and Adoption of a FHIR IG to Support a Telemonitoring Environment in Gatekeeper Project	2023	Studies in health technology and informatics	309		106-110	Gazzarata, R. and Chronaki, C. and Ricciardi, F. and Giuliani, F. and Zampognaro, P. and Mercalli, F. and Allocca, C. and Gaeta, E. and Fico, G. and Cangioli, G.	https://www.scopus.com/inward/record.uri?eid=2-s2.0-85175586955&doi=10.3233%2fSHTI230751&partnerID=40&md5=353fd489495afc355879cf3606649d12	10.3233/SHTI230751
290	rayyan-134733012	Assessment of the Blockchain Technology Adoption for the Management of the Electronic Health Record Systems	2023	IEEE Transactions on Engineering Management	70	8	2846-2863	Alzahrani, S. and Daim, T. and Choo, K.-K.R.	https://www.scopus.com/inward/record.uri?eid=2-s2.0-85129638303&doi=10.1109%2fTEM.2022.3158185&partnerID=40&md5=7390e41f473436faa853e1aff9b95cea	10.1109/TEM.2022.3158185
291	rayyan-134733013	Patient and provider perspectives of personal health record use: a multisite qualitative study in HIV care settings	2023	Translational Behavioral Medicine	13	7	475-485	Conti, J. and Fix, G.M. and Javier, S.J. and Cheng, H. and Perez, T. and Dunlap, S. and Mcinnes, D.K. and Midboe, A.M.	https://www.scopus.com/inward/record.uri?eid=2-s2.0-85164229569&doi=10.1093%2ftbm%2fibac118&partnerID=40&md5=1138a914e56a359da68b814bc5c0cac5	10.1093/tbm/ibac118
292	rayyan-134733014	Standardized Documentation Is Not the Solution to Reduce Physician Time in the Electronic Health Record	2023	JAMA Oncology	9	8	1151-1152	Burke, H.B.	https://www.scopus.com/inward/record.uri?eid=2-s2.0-85168253566&doi=10.1001%2fjamaoncol.2023.1523&partnerID=40&md5=e9c5e595c4b6448d7926e16e81ea404a	10.1001/jamaoncol.2023.1523
293	rayyan-134733015	Health Digital Twins with Clinical Decision Support	2023	Studies in Health Technology and Informatics	305		151-152	Grob, M. and Seisl, P. and Rappelsberger, A. and Adlassnig, K.-P.	https://www.scopus.com/inward/record.uri?eid=2-s2.0-85164232582&doi=10.3233%2fSHTI230448&partnerID=40&md5=1ec5bff7fb1dc5fa28f485f8ace455de	10.3233/SHTI230448
294	rayyan-134733016	Characteristics of telemedicine workflows in nursing homes during the COVID-19 pandemic	2023	BMC Health Services Research	23	1		Ford, J.H. and Jolles, S.A. and Heller, D. and Crnich, C.	https://www.scopus.com/inward/record.uri?eid=2-s2.0-85151208158&doi=10.1186%2fs12913-023-09249-2&partnerID=40&md5=cd1f4fba000e55a5da921c122ad84715	10.1186/s12913-023-09249-2
295	rayyan-134733017	Development and preliminary usability testing of an electronic conversation guide incorporating patient values and prognostic information in preparation for older people's decision-making near the end of life	2023	Internet Interventions	33			Cardona, M. and Lewis, E.T. and Bannach-Brown, A. and Ip, G. and Tan, J. and Koreshe, E. and Head, J. and Lee, J.J. and Rangel, S. and Bublitz, L. and Forbes, C. and Murray, A. and Marechal-Ross, I. and Bathla, N. and Kusnadi, R. and Brown, P.G. and Alkhouri, H. and Ticehurst, M. and Lovell, N.H.	https://www.scopus.com/inward/record.uri?eid=2-s2.0-85165613512&doi=10.1016%2fj.invent.2023.100643&partnerID=40&md5=1d4c6c87f3cbde01f29353daa421cc12	10.1016/j.invent.2023.100643
296	rayyan-134733018	Experts' Perspectives on Use of Fast Healthcare Interoperable Resources for Computerized Clinical Decision Support	2023	CIN - Computers Informatics Nursing	41	10	752-758	Shear, K. and Horgas, A.L. and Lucero, R.	https://www.scopus.com/inward/record.uri?eid=2-s2.0-85174726438&doi=10.1097%2fCIN.0000000000001033&partnerID=40&md5=ea5a7b9f655e8174bab37e1bcf184ece	10.1097/CIN.0000000000001033
297	rayyan-134733019	Data management in digital twins: a systematic literature review	2023	Knowledge and Information Systems	65	8	3165-3196	Correia, J.B. and Abel, M. and Becker, K.	https://www.scopus.com/inward/record.uri?eid=2-s2.0-85153108953&doi=10.1007%2fs10115-023-01870-1&partnerID=40&md5=351df8539acd4d938e59417ca57bb980	10.1007/s10115-023-01870-1
298	rayyan-134733020	Surmounting Barriers to Healthcare Data and Information: International Case Studies	2023	Telehealth and Medicine Today	8	4		Perugu, B. and Wadhwa, V. and Kim, J. and Cai, J. and Shin, A. and Gupta, A.	https://www.scopus.com/inward/record.uri?eid=2-s2.0-85166423519&doi=10.30953%2fthmt.v8.428&partnerID=40&md5=0ce725289ee9f21d4f726309b6135830	10.30953/thmt.v8.428
299	rayyan-134733021	Occupational health assessment summary designed for semantic interoperability	2023	International Journal of Medical Informatics	178			Krastev, E. and Tcharaktchiev, D. and Kovachev, P. and Abanos, S.	https://www.scopus.com/inward/record.uri?eid=2-s2.0-85172372218&doi=10.1016%2fj.ijmedinf.2023.105207&partnerID=40&md5=91bcdda3c5f37cdcef6f5a0756eaaf32	10.1016/j.ijmedinf.2023.105207
300	rayyan-134733022	IaaSI: a device based interoperability as a service for IoMT devices	2023	Journal of Ambient Intelligence and Humanized Computing	14	10	14321-14332	Kotha, A. and Manohar, K. and U, V.	https://www.scopus.com/inward/record.uri?eid=2-s2.0-85166422820&doi=10.1007%2fs12652-023-04669-8&partnerID=40&md5=d33d19fa9d9957c5e3765d073cdf203b	10.1007/s12652-023-04669-8
301	rayyan-134733023	MIMIC-IV on FHIR: converting a decade of in-patient data into an exchangeable, interoperable format	2023	Journal of the American Medical Informatics Association	30	4	718-725	Bennett, A.M. and Ulrich, H. and Van Damme, P. and Wiedekopf, J. and Johnson, A.E.W.	https://www.scopus.com/inward/record.uri?eid=2-s2.0-85150396675&doi=10.1093%2fjamia%2focad002&partnerID=40&md5=036666b81c1135865028295044bce767	10.1093/jamia/ocad002
302	rayyan-134733024	Implementation of HL7 FHIR-Based Interoperability Profiles to Manage Care Plans for Multimorbid Patients with Mild Dementia	2023	Studies in Health Technology and Informatics	302		113-117	Gencturk, M. and Akpinar, A.E. and Laleci Erturkmen, G.B.	https://www.scopus.com/inward/record.uri?eid=2-s2.0-85159766512&doi=10.3233%2fSHTI230075&partnerID=40&md5=52dc1021145b1886ddbd9fd5429dd907	10.3233/SHTI230075
303	rayyan-134733025	Effects of Racial Bias in Pulse Oximetry on Children and How to Address Algorithmic Bias in Clinical Medicine	2023	JAMA Pediatrics	177	5	459-460	Gray, K.D. and Subramaniam, H.L. and Huang, E.S.	https://www.scopus.com/inward/record.uri?eid=2-s2.0-85158094529&doi=10.1001%2fjamapediatrics.2023.0077&partnerID=40&md5=82d5ce3dc1e3b4097b3e94c328f71fc4	10.1001/jamapediatrics.2023.0077
304	rayyan-134733026	Creation of a structured molecular genomics report for Germany as a local adaption of HL7's Genomic Reporting Implementation Guide	2023	Journal of the American Medical Informatics Association	30	6	1179-1189	Stellmach, C. and Sass, J. and Auber, B. and Boeker, M. and Wienker, T. and Heidel, A.J. and Benary, M. and Schumacher, S. and Ossowski, S. and Klauschen, F. and MÃ¶ller, Y. and Schmutzler, R. and Ustjanzew, A. and Werner, P. and Tomczak, A. and HÃ¶lter, T. and Thun, S.	https://www.scopus.com/inward/record.uri?eid=2-s2.0-85159766232&doi=10.1093%2fjamia%2focad061&partnerID=40&md5=362e59038049e8ea51b1dcdf3bd17890	10.1093/jamia/ocad061
305	rayyan-134733027	Empowering Patients and Transforming Healthcare in the Post-COVID-19 Era: The Role of Digital and Wearable Technologies	2023	Journal of Personalized Medicine	13	5		Syed-Abdul, S. and Li, Y.-C.	https://www.scopus.com/inward/record.uri?eid=2-s2.0-85160240868&doi=10.3390%2fjpm13050722&partnerID=40&md5=31ac189c1c32b8d9a1a8ac2de9d4b30a	10.3390/jpm13050722
306	rayyan-134733028	Case Studies for Overcoming Challenges in Using Big Data in Cancer	2023	Cancer Research	83	8	1183-1190	Sweeney, S.M. and Hamadeh, H.K. and Abrams, N. and Adam, S.J. and Brenner, S. and Connors, D.E. and Davis, G.J. and Fiore, L.D. and Gawel, S.H. and Grossman, R.L. and Hanlon, S.E. and Hsu, K. and Kelloff, G.J. and Kirsch, I.R. and Louv, B. and McGraw, D. and Meng, F. and Milgram, D. and Miller, R.S. and Morgan, E. and Mukundan, L. and Oâ€™Brien, T. and Robbins, P. and Rubin, E.H. and Rubinstein, …	https://www.scopus.com/inward/record.uri?eid=2-s2.0-85152600026&doi=10.1158%2f0008-5472.CAN-22-1277&partnerID=40&md5=a576d7acd80c5d790b8dd4ae75cbedc2	10.1158/0008-5472.CAN-22-1277
307	rayyan-134733029	Leveraging electronic health records to streamline the conduct of cardiovascular clinical trials	2023	European Heart Journal	44	21	1890-1909	Khan, M.S. and Usman, M.S. and Talha, K.M. and Van Spall, H.G.C. and Greene, S.J. and Vaduganathan, M. and Khan, S.S. and Mills, N.L. and Ali, Z.A. and Mentz, R.J. and Fonarow, G.C. and Rao, S.V. and Spertus, J.A. and Roe, M.T. and Anker, S.D. and James, S.K. and Butler, J. and McGuire, D.K.	https://www.scopus.com/inward/record.uri?eid=2-s2.0-85160966939&doi=10.1093%2feurheartj%2fehad171&partnerID=40&md5=63e51aa28c6df78510687e7606cc48bc	10.1093/eurheartj/ehad171
308	rayyan-134733030	eHealth4U: A DEMO of a Prototype National Electronic Health Record for Cyprus	2023	Studies in Health Technology and Informatics	305		349-352	Neocleous, A. and Papaioannou, M. and Savva, P. and Miguel, F. and Yiasemi, C. and Panayides, A. and Antoniou, Z. and Neofytou, M. and Michael, C. and Melios, P. and Constantinou, I. and CÃ¢nciu, I.-C. and Adamides, G. and Christodoulou, M. and Pattichis, C.	https://www.scopus.com/inward/record.uri?eid=2-s2.0-85164231556&doi=10.3233%2fSHTI230502&partnerID=40&md5=5a3bf4f526a235f80479fd31cfeca6f0	10.3233/SHTI230502
309	rayyan-134733031	Supporting the Conservation and Restoration OpenLab of the Acropolis of Ancient Tiryns through Data Modelling and Exploitation of Digital Media	2023	Computers	12	5		Moraitou, E. and Konstantakis, M. and Chrysanthi, A. and Christodoulou, Y. and Pavlidis, G. and Alexandridis, G. and Kotsopoulos, K. and Papastamatiou, N. and Papadimitriou, A. and Caridakis, G.	https://www.scopus.com/inward/record.uri?eid=2-s2.0-85160227252&doi=10.3390%2fcomputers12050096&partnerID=40&md5=ba79d214648b55424e03ff0f65b2c467	10.3390/computers12050096
310	rayyan-134733032	Mapping Injection Order Messages to Health Level 7 Fast Healthcare Interoperability Resources to Collate Infusion Pump Data	2023	Applied Clinical Informatics	15	1	2024-01-09	Doi, S. and Yokota, S. and Nagae, Y. and Takahashi, K. and Aoki, M. and Ohe, K.	https://www.scopus.com/inward/record.uri?eid=2-s2.0-85181773562&doi=10.1055%2fs-0043-1776699&partnerID=40&md5=25897380a0da76cc6c2282d1ed5d03f6	10.1055/s-0043-1776699
311	rayyan-134733033	MARTINE's real-time local market simulation with a semantically interoperable society of multi-agent systems	2023	Sustainable Energy, Grids and Networks	33			Santos, G. and Gomes, L. and Pinto, T. and Faria, P. and Vale, Z.	https://www.scopus.com/inward/record.uri?eid=2-s2.0-85145976891&doi=10.1016%2fj.segan.2023.100995&partnerID=40&md5=6c0b181078f6eee2df50bfcbd3aac553	10.1016/j.segan.2023.100995
312	rayyan-134733034	A Dynamic Interoperability Model for an Emergent Middleware Framework	2023	International Journal of Distributed Systems and Technologies	14	1	2024-01-27	Nundloll, V. and Blair, G.	https://www.scopus.com/inward/record.uri?eid=2-s2.0-85149149545&doi=10.4018%2fIJDST.317420&partnerID=40&md5=af2d8cdb819c24450a4c7599a97bce06	10.4018/IJDST.317420
313	rayyan-134733035	Can Patient Contributed Data (PCD) Leverage Connected Health Technology for Cardiac Rehabilitation in Austria?	2023	Studies in Health Technology and Informatics	302		2024-08-12	Hussein, R. and Pichon, A. and Oldenburg, J. and Sareban, M. and Niebauer, J.	https://www.scopus.com/inward/record.uri?eid=2-s2.0-85159766243&doi=10.3233%2fSHTI230054&partnerID=40&md5=912ad590fc98afc00cf4a8e592f65301	10.3233/SHTI230054
314	rayyan-134733036	A Process Evaluation of the National Implementation of a Bundle for Central Venous Catheter Care for Hemodialysis	2023	Kidney360	4	4	E496-E504	Craswell, A. and Massey, D. and Sriram, D. and Wallis, M. and Polkinghorne, K. and Talaulikar, G. and Cass, A. and Gallagher, M. and Gray, N. and Kotwal, S.	https://www.scopus.com/inward/record.uri?eid=2-s2.0-85161688017&doi=10.34067%2fKID.0000000000000076&partnerID=40&md5=3f6095ad1cfdb4b228b280bad084924e	10.34067/KID.0000000000000076
315	rayyan-134733037	Between information coordination and essential performance levels: the case of the Electronic Health Record	2023	Federalismi.it	2023	12	250-269	Maccabiani, N.	https://www.scopus.com/inward/record.uri?eid=2-s2.0-85163179370&partnerID=40&md5=c3ac9334a488e8fb138dd54b0630b0a0
316	rayyan-134733038	Towards a Clinically Meaningful Model to Structure the Development of Interoperable Order Sets, Applicable to the Point of Care in Any EMR	2023	Studies in Health Technology and Informatics	302		13-17	Yasini, M. and Rausch, D. and Marin, L. and Hochheim, I. and Singh Dhillon, N. and Dahlweid, M.	https://www.scopus.com/inward/record.uri?eid=2-s2.0-85159763534&doi=10.3233%2fSHTI230055&partnerID=40&md5=4004700674d69bf116664b96d7a22a62	10.3233/SHTI230055
317	rayyan-134733039	Evaluation of the â€œTeleCOVID Hesseâ€ project after 1 year in operation	2023	Anaesthesiologie	72	5	317-324	Brandt, J. and Albert, M. and Gramminger, S. and Greim, C.A. and Khaladj, N. and Kolb, C. and Risch, B.M. and Sander, M. and von Wagner, M. and Zacharowski, K. and Muellenbach, R.M. and Hoffmann, F.	https://www.scopus.com/inward/record.uri?eid=2-s2.0-85150186623&doi=10.1007%2fs00101-023-01269-1&partnerID=40&md5=82f607cacc5c27ac8c315b3bec7e82b4	10.1007/s00101-023-01269-1
318	rayyan-134733040	TransFAIR study: A European multicentre experimental comparison of EHR2EDC technology to the usual manual method for eCRF data collection	2023	BMJ Health and Care Informatics	30	1		Ammour, N. and Griffon, N. and Djadi-Prat, J. and Chatellier, G. and Lewi, M. and Todorovic, M. and GÃ³mez De La CÃ¡mara, A. and GarcÃ­a Morales, M.T. and Testoni, S. and Nanni, O. and Schindler, C. and Sundgren, M. and Garvey, A. and Victor, T. and Cariou, M. and Daniel, C.	https://www.scopus.com/inward/record.uri?eid=2-s2.0-85161975739&doi=10.1136%2fbmjhci-2022-100602&partnerID=40&md5=c4bdd40d007d413a775b0f345dfc6123	10.1136/bmjhci-2022-100602
319	rayyan-134733041	Characterizing variability of electronic health record-driven phenotype definitions	2023	Journal of the American Medical Informatics Association	30	3	427-437	Brandt, P.S. and Kho, A. and Luo, Y. and Pacheco, J.A. and Walunas, T.L. and Hakonarson, H. and Hripcsak, G. and Liu, C. and Shang, N. and Weng, C. and Walton, N. and Carrell, D.S. and Crane, P.K. and Larson, E.B. and Chute, C.G. and Kullo, I.J. and Carroll, R. and Denny, J. and Ramirez, A. and Wei, W.-Q. and Pathak, J. and Wiley, L.K. and Richesson, R. and Starren, J.B. and Rasmussen, L.V.	https://www.scopus.com/inward/record.uri?eid=2-s2.0-85148250157&doi=10.1093%2fjamia%2focac235&partnerID=40&md5=536f2c3e79a51ca89743c1454350f706	10.1093/jamia/ocac235
320	rayyan-134733042	Exploring New Possibilities for Research Data Exploration Using the Example of the German Core Data Set	2023	Studies in Health Technology and Informatics	302		749-750	Menzel, F. and Waltemath, D. and Henkel, R.	https://www.scopus.com/inward/record.uri?eid=2-s2.0-85159758799&doi=10.3233%2fSHTI230255&partnerID=40&md5=5d83cb0e71d8bc70d01d0282785abdb0	10.3233/SHTI230255
321	rayyan-134733043	Ensuring FHIR Authentication and Data Integrity by Smart Contract and Blockchain Enabled NFT	2023	ACM International Conference Proceeding Series			123-128	Yang, C.-N. and Kuo, H.-C. and Cheng, H.-H.	https://www.scopus.com/inward/record.uri?eid=2-s2.0-85178078940&doi=10.1145%2f3608298.3608322&partnerID=40&md5=9d5be034e830030090836db3fbb19e3a	10.1145/3608298.3608322
322	rayyan-134733044	Across-Country Variations of Real-World Data and Evidence for Drugs: A 5-European-Country Study	2023	Value in Health	26	4	2024-03-10	de Pouvourville, G. and Cunningham, D. and Fricke, F.-U. and Lindgren, P. and Mantovani, L. and Murphy, L.A. and SolÃ -Morales, O. and Mestre-Ferrandiz, J. and Akehurst, R.	https://www.scopus.com/inward/record.uri?eid=2-s2.0-85148741764&doi=10.1016%2fj.jval.2023.01.009&partnerID=40&md5=93dbd5d3901b7a6ad32993d958e5d39f	10.1016/j.jval.2023.01.009
323	rayyan-134733045	Development and Implementation of a Semi-Automated Workflow for Point-of-Care Ultrasound Billing and Documentation Within an Electronic Health Record	2023	Journal of Digital Imaging	36	2	395-400	Dhamija, A. and Perry, L.A. and OConnor, T.J. and Ulland, L. and Slavik, E. and Towbin, A.J.	https://www.scopus.com/inward/record.uri?eid=2-s2.0-85141988406&doi=10.1007%2fs10278-022-00742-4&partnerID=40&md5=a6e4d10e7852d8e5fb6bd67d4362dfb9	10.1007/s10278-022-00742-4
324	rayyan-134733046	A Survey on Role of Blockchain for IoT: Applications and Technical Aspects	2023	Computer Networks	227			Mathur, S. and Kalla, A. and GÃ¼r, G. and Bohra, M.K. and Liyanage, M.	https://www.scopus.com/inward/record.uri?eid=2-s2.0-85151017645&doi=10.1016%2fj.comnet.2023.109726&partnerID=40&md5=2718506f915d269d072a45f45cc66af2	10.1016/j.comnet.2023.109726
325	rayyan-134733047	TAPP: Defining standard provenance information for clinical research data and workflows - Obstacles and opportunities	2023	ACM Web Conference 2023 - Companion of the World Wide Web Conference, WWW 2023			1551-1554	Gierend, K. and Wodke, J.A.H. and Genehr, S. and GÃ¶tt, R. and Henkel, R. and KrÃ¼ger, F. and Mandalka, M. and Michaelis, L. and Scheuerlein, A. and SchrÃ¶der, M. and Zeleke, A. and Waltemath, D.	https://www.scopus.com/inward/record.uri?eid=2-s2.0-85159568881&doi=10.1145%2f3543873.3587562&partnerID=40&md5=829211944c3de346acff78d25e5c38d0	10.1145/3543873.3587562
326	rayyan-134733048	Assessing clinical site readiness for EHR-to-EDC automated data collection	2023	Contemporary Clinical Trials	128			Eisenstein, E.L. and Zozus, M.N. and Garza, M.Y. and Lanham, H.J. and Adagarla, B. and Walden, A. and Benjamin, D.K. and Zimmerman, K.O. and Kumar, K.R.	https://www.scopus.com/inward/record.uri?eid=2-s2.0-85150050809&doi=10.1016%2fj.cct.2023.107144&partnerID=40&md5=28bb1bedbace4b4a2b0daed405adcb7b	10.1016/j.cct.2023.107144
327	rayyan-134733049	HealthBlock: A Framework for a Collaborative Sharing of Electronic Health Records Based on Blockchain	2023	Future Internet	15	3		Abdelgalil, L. and Mejri, M.	https://www.scopus.com/inward/record.uri?eid=2-s2.0-85150923672&doi=10.3390%2ffi15030087&partnerID=40&md5=33a65c5243e368eb740b7ab97939a6be	10.3390/fi15030087
328	rayyan-134733050	Barriers, Priorities and Lessons Learned in Achieving Electronic Health Records Interoperability in Low- and Middlencome Countries: Workshop Findings	2023	Studies in Health Technology and Informatics	302		388-389	Adedeji, T. and Nakkas, H. and Fraser, H. and Scott, P.	https://www.scopus.com/inward/record.uri?eid=2-s2.0-85159770471&doi=10.3233%2fSHTI230154&partnerID=40&md5=722b2593173050ad7dba70ce7a5e8a41	10.3233/SHTI230154
329	rayyan-134733051	A lightweight Data Exchange Format for Mobile Transactions	2023	International Journal of Computer Network and Information Security	15	3	47-64	Mohammed Shameer, M.C. and Abdul Haleem, P.P. and Puthenpediyakkal, Y.K.	https://www.scopus.com/inward/record.uri?eid=2-s2.0-85161568607&doi=10.5815%2fijcnis.2023.03.04&partnerID=40&md5=833deba0e99bd1c25488f6dce26b9349	10.5815/ijcnis.2023.03.04
330	rayyan-134733052	Data Cooperatives as a Catalyst for Collaboration, Data Sharing and the Digital Transformation of the Construction Sector	2023	Buildings	13	2		BÃ¼hler, M.M. and NÃ¼bel, K. and Jelinek, T. and Riechert, D. and Bauer, T. and Schmid, T. and Schneider, M.	https://www.scopus.com/inward/record.uri?eid=2-s2.0-85149655705&doi=10.3390%2fbuildings13020442&partnerID=40&md5=fe968c7e35f7833585f8c13bb3318e32	10.3390/buildings13020442
331	rayyan-134733053	TrustNShare: Development of a Blockchain-Based Data Trust Model for Secure and Controlled Health Data Sharing Grounded on Empirical Research	2023	Studies in Health Technology and Informatics	305		238-239	Maatouk, H. and Uschmann, S. and Festag, S. and Schneider, T. and Weber, A. and Khoi, N.M. and Bock, S. and Jonas, S.M. and Spreckelsen, C. and Klan, F.	https://www.scopus.com/inward/record.uri?eid=2-s2.0-85164231457&doi=10.3233%2fSHTI230472&partnerID=40&md5=5c4a515cef2976db5139542c187ce56e	10.3233/SHTI230472
332	rayyan-134733054	Evaluation of the Availability of Nursing Quality Indicators in German FHIR Implementations	2023	Studies in Health Technology and Informatics	305		299-302	Netzband, S. and Ott, K. and Auer, F. and Kramer, F.	https://www.scopus.com/inward/record.uri?eid=2-s2.0-85164231616&doi=10.3233%2fSHTI230488&partnerID=40&md5=79b95a4750ac9af8d12573ae44260d6a	10.3233/SHTI230488
333	rayyan-134733055	IndShaker: A Knowledge-Based Approach to Enhance Multi-Perspective System Dynamics Analysis	2023	Modelling	4	1	19-34	Pileggi, S.F.	https://www.scopus.com/inward/record.uri?eid=2-s2.0-85178245301&doi=10.3390%2fmodelling4010002&partnerID=40&md5=afba2183d6dd7bee4d051c20270a6303	10.3390/modelling4010002
334	rayyan-134733056	Implementation of standardized asthma management programs in outpatient settings	2023	Annals of Allergy, Asthma and Immunology	130	5	571-576	Hollenbach, J.P. and Collins, M.S. and Wasser, C. and Fedele, D.	https://www.scopus.com/inward/record.uri?eid=2-s2.0-85149979076&doi=10.1016%2fj.anai.2023.01.016&partnerID=40&md5=ab9f176db472256dbef3157453d8e3a1	10.1016/j.anai.2023.01.016
335	rayyan-134733057	Performance Benchmarking of FHIR Terminology Operations in ETL Jobs	2023	Studies in Health Technology and Informatics	302		706-710	Wiedekopf, J. and Drenkhahn, C. and Ingenerf, J.	https://www.scopus.com/inward/record.uri?eid=2-s2.0-85159769378&doi=10.3233%2fSHTI230244&partnerID=40&md5=49f9dd876c7f88d5cdf73491ccc0b6c6	10.3233/SHTI230244
336	rayyan-134733058	First Clinical Experiences with the New DICOM Neurophysiology Standard	2023	Studies in Health Technology and Informatics	301		148-149	Lang, C. and Winkler, S. and Koren, J. and Gritsch, G. and Kluge, T. and Baumgartner, C.	https://www.scopus.com/inward/record.uri?eid=2-s2.0-85159741027&doi=10.3233%2fSHTI230030&partnerID=40&md5=33545350e2225f904d3e36eab1ebc80e	10.3233/SHTI230030
337	rayyan-134733059	Early user experience and lessons learned using ultra-portable digital X-ray with computer-aided detection (DXR-CAD) products: A qualitative study from the perspective of healthcare providers	2023	PLoS ONE	18	2		Qin, Z.Z. and Barrett, R. and del Mar Castro, M. and Zaidi, S. and Codlin, A.J. and Creswell, J. and Denkinger, C.M.	https://www.scopus.com/inward/record.uri?eid=2-s2.0-85148888243&doi=10.1371%2fjournal.pone.0277843&partnerID=40&md5=4baea04e722a322ab7f16bec41d41a57	10.1371/journal.pone.0277843
338	rayyan-134733060	ELGA Terminology Server for Clinical Decision Support: A Case-Study Using an Existing Knowledge Base, CDS Hooks and FHIR	2023	Studies in Health Technology and Informatics	301		125-130	Lanyi, L. and Rinner, C.	https://www.scopus.com/inward/record.uri?eid=2-s2.0-85159740215&doi=10.3233%2fSHTI230025&partnerID=40&md5=bf5c8820bda83b5fd065313f936ae988	10.3233/SHTI230025
339	rayyan-134733061	Leveraging Electronic Health Record Data for Timely Chronic Disease Surveillance: The Multi-State EHR-Based Network for Disease Surveillance	2023	Journal of Public Health Management and Practice	29	2	162-173	Hohman, K.H. and Martinez, A.K. and Klompas, M. and Kraus, E.M. and Li, W. and Carton, T.W. and Cocoros, N.M. and Jackson, S.L. and Karras, B.T. and Wiltz, J.L. and Wall, H.K.	https://www.scopus.com/inward/record.uri?eid=2-s2.0-85147143731&doi=10.1097%2fPHH.0000000000001693&partnerID=40&md5=bbd6fb5a08b8773b56b373d6bfcf27ba	10.1097/PHH.0000000000001693
340	rayyan-134733062	(Common) Data Elements in Radiation Oncology: A Systematic Literature Review	2023	JCO clinical cancer informatics	7		e2300008	DennstÃ¤dt, F. and Putora, P.M. and Cihoric, N.	https://www.scopus.com/inward/record.uri?eid=2-s2.0-85164211453&doi=10.1200%2fCCI.23.00008&partnerID=40&md5=d75748173932b411e7ff6b38a862ea1b	10.1200/CCI.23.00008
341	rayyan-134733063	Rural health information technology and informatics workforce assessment: a pilot study	2023	Health and Technology	13	3	427-435	Clarke, M.A. and Skinner, A. and McClay, J. and Hoyt, R.	https://www.scopus.com/inward/record.uri?eid=2-s2.0-85160441914&doi=10.1007%2fs12553-023-00750-6&partnerID=40&md5=8534561a8db78a4e9abd318ce906dece	10.1007/s12553-023-00750-6
342	rayyan-134733064	Demo: ComDeX Unveiled Demonstrating the Future of IoT-Enhanced Communities	2023	DEBS 2023 - Proceedings of the 17th ACM International Conference on Distributed and Event-based Systems			187-190	Papadakis, N. and Bouloukakis, G. and Magoutis, K.	https://www.scopus.com/inward/record.uri?eid=2-s2.0-85170085224&doi=10.1145%2f3583678.3603279&partnerID=40&md5=04d0f6b1f23d79bcf4d34438026dde0b	10.1145/3583678.3603279
343	rayyan-134733065	Access to Critical Health Information for Children During Emergencies: Emergency Information Forms and Beyond	2023	Annals of Emergency Medicine	81	3	e27-e36	Callahan, J.M. and Baldwin, S. and Bodnar, C. and Fuchs, S. and Krug, S. and Lightfoot, C. and Raskas, M. and Weinberg, S. and Dietrich, A.M. and Alade, K.H. and Amato, C.S. and Atanelov, Z. and Auerbach, M. and Barata, I.A. and Benjamin, L.S. and Berg, K.T. and Brown, K. and Chang, C. and Chow, J. and Chumpitazi, C.E. and Claudius, I.A. and Easter, J. and Foster, A. and Fox, S.M. and Gausche-Hil…	https://www.scopus.com/inward/record.uri?eid=2-s2.0-85148340878&doi=10.1016%2fj.annemergmed.2022.12.005&partnerID=40&md5=35380f0f495aa5d802ff1bb5fceceb57	10.1016/j.annemergmed.2022.12.005
344	rayyan-134733066	An Overview of Blockchain and IoT Integration for Secure and Reliable Health Records Monitoring	2023	Sustainability (Switzerland)	15	7		Alam, S. and Bhatia, S. and Shuaib, M. and Khubrani, M.M. and Alfayez, F. and Malibari, A.A. and Ahmad, S.	https://www.scopus.com/inward/record.uri?eid=2-s2.0-85152551200&doi=10.3390%2fsu15075660&partnerID=40&md5=994ac57f2ffea06f143b5af1c6216228	10.3390/su15075660
345	rayyan-134733067	Implementation Status of the Proposal for a Regulation of the European Health Data Space in Portugal: Are We Ready for It?	2023	Studies in Health Technology and Informatics	302		48-52	Mateus, M. and Loureiro, M. and Fernandes, A.R. and Oliveira, M. and Cruz-Correia, R.	https://www.scopus.com/inward/record.uri?eid=2-s2.0-85159762351&doi=10.3233%2fSHTI230062&partnerID=40&md5=7850d44f9308300a69079c50692a62e9	10.3233/SHTI230062
346	rayyan-134733068	ICT Architectures for TSO-DSO Coordination and Data Exchange: A European Perspective	2023	IEEE Transactions on Smart Grid	14	2	1300-1312	Rodriguez Perez, N. and Domingo, J.M. and Lopez, G.L. and Avila, J.P.C. and Bosco, F. and Croce, V. and Kukk, K. and Uslar, M. and Madina, C. and Santos-Mugica, M.	https://www.scopus.com/inward/record.uri?eid=2-s2.0-85139433607&doi=10.1109%2fTSG.2022.3206092&partnerID=40&md5=caf868279abba3f4b01f486daafc96c8	10.1109/TSG.2022.3206092
347	rayyan-134733069	Towards ETL Processes to OMOP CDM Using Metadata and Modularization	2023	Studies in Health Technology and Informatics	302		751-752	Peng, Y. and Henke, E. and Sedlmayr, M. and Bathelt, F.	https://www.scopus.com/inward/record.uri?eid=2-s2.0-85159762077&doi=10.3233%2fSHTI230256&partnerID=40&md5=b79d7e571e16d2b966c1818ad82a431d	10.3233/SHTI230256
348	rayyan-134733070	WASPâ€”A Web Application to Support Syntactically and Semantically Correct SNOMED CT Postcoordination	2023	Applied Sciences (Switzerland)	13	10		Drenkhahn, C. and Ohlsen, T. and Wiedekopf, J. and Ingenerf, J.	https://www.scopus.com/inward/record.uri?eid=2-s2.0-85160837334&doi=10.3390%2fapp13106114&partnerID=40&md5=a759fe1ae15bacb9f2df9b5a1cadfeba	10.3390/app13106114
349	rayyan-134733071	Transforming Healthcare Analytics with FHIR: A Framework for Standardizing and Analyzing Clinical Data	2023	Healthcare (Switzerland)	11	12		Ayaz, M. and Pasha, M.F. and Alahmadi, T.J. and Abdullah, N.N.B. and Alkahtani, H.K.	https://www.scopus.com/inward/record.uri?eid=2-s2.0-85163736632&doi=10.3390%2fhealthcare11121729&partnerID=40&md5=65ec08fc630b7963305bfff147b9c265	10.3390/healthcare11121729
350	rayyan-134733072	National Estimates and Physician-Reported Impacts of Prescription Drug Monitoring Program Use	2023	Journal of General Internal Medicine	38	4	881-888	Richwine, C. and Everson, J.	https://www.scopus.com/inward/record.uri?eid=2-s2.0-85139664240&doi=10.1007%2fs11606-022-07793-x&partnerID=40&md5=c221c368b01959dda3fa5458ecf32070	10.1007/s11606-022-07793-x
351	rayyan-134733073	Artificial intelligenceâ€“enabled tools in cardiovascular medicine: A survey of current use, perceptions, and challenges	2023	Cardiovascular Digital Health Journal	4	3	101-110	Schepart, A. and Burton, A. and Durkin, L. and Fuller, A. and Charap, E. and Bhambri, R. and Ahmad, F.S.	https://www.scopus.com/inward/record.uri?eid=2-s2.0-85160787793&doi=10.1016%2fj.cvdhj.2023.04.003&partnerID=40&md5=044a25612f019bf25215d8b029ad2ad9	10.1016/j.cvdhj.2023.04.003
352	rayyan-134733074	Converting HL7 CDA Based Nationwide Austrian Medication Data to OMOP CDM	2023	Studies in Health Technology and Informatics	302		899-900	Katsch, F. and Hussein, R. and Korntheuer, R. and Duftschmid, G.	https://www.scopus.com/inward/record.uri?eid=2-s2.0-85159755374&doi=10.3233%2fSHTI230300&partnerID=40&md5=04c89a4e0ef5f996390f2ec4a82757b7	10.3233/SHTI230300
353	rayyan-134733075	Contextual triple inference using a semantic reasoner rule to reduce the weight of semantically annotated data on failâ€“safe gateway for WSN	2023	Journal of Ambient Intelligence and Humanized Computing	14	5	5107-5121	Urkude, G. and Pandey, M.	https://www.scopus.com/inward/record.uri?eid=2-s2.0-85099066720&doi=10.1007%2fs12652-020-02836-9&partnerID=40&md5=05cc2a3309000ea2197e65c65f056620	10.1007/s12652-020-02836-9
354	rayyan-134733076	MYeHealthAppCY: A Healthcare Mobile Application in Cyprus	2023	Studies in Health Technology and Informatics	305		311-314	Agroti, L. and Canciu, I.-C. and Christodoulou, M. and Papaioannou, M. and Neocleous, A. and Savva, P. and Yiasemi, C. and Solomou, T. and Panayides, A. and Antoniou, Z. and Neofytou, M. and Constantinou, I. and Pattichis, C.S.	https://www.scopus.com/inward/record.uri?eid=2-s2.0-85164230028&doi=10.3233%2fSHTI230491&partnerID=40&md5=4b3abf741f2853ab4a0ab74fff84fe66	10.3233/SHTI230491
355	rayyan-134733077	Towards FAIR Data Standardization Using FHIR Genomics Resources Integration in Obstetrics-Gynecology Department Systems	2023	Studies in Health Technology and Informatics	305		194-197	NiÅ£ulescu, A. and CriÅŸan-Vida, M. and Stoicu-Tivadar, L.	https://www.scopus.com/inward/record.uri?eid=2-s2.0-85164230941&doi=10.3233%2fSHTI230460&partnerID=40&md5=937e5bdbd11d8a7932ab84974b706737	10.3233/SHTI230460
356	rayyan-134733078	Development of EHR using blockchain technology	2023	Revolutionizing Digital Healthcare Through Blockchain Technology Applications			74-96	Nath, M. and Goswami, A. and Suman, S. and Agarwalla, R. and Venkateswarlu, B. and Dutta Borah, M. and Muppalaneni, N.B.	https://www.scopus.com/inward/record.uri?eid=2-s2.0-85162867296&doi=10.4018%2f978-1-6684-6509-7.ch004&partnerID=40&md5=1a215bf6dc0d0e928e98a632fc514e2e	10.4018/978-1-6684-6509-7.ch004
357	rayyan-134733079	ALTAI Tool for Assessing AI-Based Technologies: Lessons Learned and Recommendations from SHAPES Pilots	2023	Healthcare (Switzerland)	11	10		RajamÃ¤ki, J. and Gioulekas, F. and Rocha, P.A.L. and Garcia, X.D.T. and Ofem, P. and Tyni, J.	https://www.scopus.com/inward/record.uri?eid=2-s2.0-85160238978&doi=10.3390%2fhealthcare11101454&partnerID=40&md5=f38f5a633069bb8842b7484635eb056d	10.3390/healthcare11101454
358	rayyan-134733080	Establishing three layer architecture to improve interoperability in Medicare using smart and strategic API led integration	2023	SoftwareX	22			Mishra, R. and Kaur, I. and Sahu, S. and Saxena, S. and Malsa, N. and Narwaria, M.	https://www.scopus.com/inward/record.uri?eid=2-s2.0-85151552514&doi=10.1016%2fj.softx.2023.101376&partnerID=40&md5=48f42a41d7051a9a0ec09457d8514130	10.1016/j.softx.2023.101376
359	rayyan-134733081	Challenges and Burdens in the Coronary Artery Disease Care Pathway for Patients Undergoing Percutaneous Coronary Intervention: A Contemporary Narrative Review	2023	International Journal of Environmental Research and Public Health	20	9		Kodeboina, M. and Piayda, K. and Jenniskens, I. and Vyas, P. and Chen, S. and Pesigan, R.J. and Ferko, N. and Patel, B.P. and Dobrin, A. and Habib, J. and Franke, J.	https://www.scopus.com/inward/record.uri?eid=2-s2.0-85159307665&doi=10.3390%2fijerph20095633&partnerID=40&md5=5e57b17dfcc3946cfd283344b4c10b29	10.3390/ijerph20095633
360	rayyan-134733082	Interdisciplinary Teams in Health Informatics: Using FHIR Standards to Share Computable Knowledge	2023	Studies in Health Technology and Informatics	302		541-545	Andrikopoulou, E. and Schreiweis, B. and Anywar, M.	https://www.scopus.com/inward/record.uri?eid=2-s2.0-85159771758&doi=10.3233%2fSHTI230201&partnerID=40&md5=5ab6a393598240ec61914c941fd87b5d	10.3233/SHTI230201
361	rayyan-134733083	Improving Healthcare Quality with an LHS	2023	Studies in Health Technology and Informatics	302		145-146	Santos, R.L. and Cruz-Correia, R.	https://www.scopus.com/inward/record.uri?eid=2-s2.0-85159769675&doi=10.3233%2fSHTI230088&partnerID=40&md5=9bfadf54615f0b9fe79a44d62d83c8b0	10.3233/SHTI230088
362	rayyan-134733084	Smart Transportation: An Overview of Technologies and Applications	2023	Sensors	23	8		Oladimeji, D. and Gupta, K. and Kose, N.A. and Gundogan, K. and Ge, L. and Liang, F.	https://www.scopus.com/inward/record.uri?eid=2-s2.0-85153783052&doi=10.3390%2fs23083880&partnerID=40&md5=12e2d8f23c096ff1c15873ce7f467480	10.3390/s23083880
363	rayyan-134733085	OPC UA TSN: a next-generation network for Industry 4.0 and IIoT	2023	International Journal of Pervasive Computing and Communications	19	3	386-411	Trifonov, H. and Heffernan, D.	https://www.scopus.com/inward/record.uri?eid=2-s2.0-85121809643&doi=10.1108%2fIJPCC-07-2021-0160&partnerID=40&md5=9d61ddbc71f3a7a624249c78087234be	10.1108/IJPCC-07-2021-0160
364	rayyan-134733086	Implementation of Interoperable Healthcare Standards for Community Healthcare	2023	Studies in Health Technology and Informatics	302		372-373	Bae, Y.S. and Park, Y. and Lee, S.M. and You, H. and Park, Y. and Lee, H. and Yoon, H.-J.	https://www.scopus.com/inward/record.uri?eid=2-s2.0-85159762884&doi=10.3233%2fSHTI230146&partnerID=40&md5=fcd8d4889392b5c8629451a16f3f0605	10.3233/SHTI230146
365	rayyan-134733087	Using Semantic Web to Create and Explore an Index of Toponyms Cited in Medieval Geographical Works	2023	Journal on Computing and Cultural Heritage	16	2		Bartalesi, V. and Pratelli, N. and Lenzi, E. and Pontari, P.	https://www.scopus.com/inward/record.uri?eid=2-s2.0-85167695412&doi=10.1145%2f3582263&partnerID=40&md5=0c15bfaa76f5c7678ad89c782bc471ac	10.1145/3582263
366	rayyan-134733088	AN INTEGRATED MBSE APPROACH FOR MECHANICAL ASSEMBLY DESIGN	2023	International Journal of Mechanics and Control	24	1	157-168	Brahmi, R. and Belhadj, I. and Hammadi, M. and Aifaoui, N. and Choley, J.-Y.	https://www.scopus.com/inward/record.uri?eid=2-s2.0-85175822527&partnerID=40&md5=2473d5cf491518190ff1c7858c117852
367	rayyan-134733089	From big data to better patient outcomes	2023	Clinical Chemistry and Laboratory Medicine	61	4	580-586	Hulsen, T. and FriedeckÃ½, D. and Renz, H. and Melis, E. and Vermeersch, P. and Fernandez-Calle, P.	https://www.scopus.com/inward/record.uri?eid=2-s2.0-85145208418&doi=10.1515%2fcclm-2022-1096&partnerID=40&md5=2603a00ad4c93d825e28e48c944eb254	10.1515/cclm-2022-1096
368	rayyan-134733090	SQL and NoSQL Database Software Architecture Performance Analysis and Assessmentsâ€”A Systematic Literature Review	2023	Big Data and Cognitive Computing	7	2		Khan, W. and Kumar, T. and Zhang, C. and Raj, K. and Roy, A.M. and Luo, B.	https://www.scopus.com/inward/record.uri?eid=2-s2.0-85163681824&doi=10.3390%2fbdcc7020097&partnerID=40&md5=ca9df47cac308d21d9cec88cac5c7444	10.3390/bdcc7020097
369	rayyan-134733091	Assessing Quality of Life Using FHIR - How to Combine Patient Reported Outcome with Patient Generated Data for Better Compliance	2023	Studies in Health Technology and Informatics	302		135-136	Beutter, C.N.L. and Werner, P. and Sigle, S. and Martens, U.M. and Fegeler, C.	https://www.scopus.com/inward/record.uri?eid=2-s2.0-85159760987&doi=10.3233%2fSHTI230083&partnerID=40&md5=fb84d76320034bed7370be5e9215d6cf	10.3233/SHTI230083
370	rayyan-134733092	Improving Safety During Transitions of Care Through the Use of Electronic Referral Loops to Receive and Reconcile Health Information	2023	Joint Commission Journal on Quality and Patient Safety	49	5	247-254	Allen, G. and Setzer, J. and Jones, R. and Knapp, G.	https://www.scopus.com/inward/record.uri?eid=2-s2.0-85151467166&doi=10.1016%2fj.jcjq.2023.01.014&partnerID=40&md5=c01883ce4e7bac48d2c495c6d3d2a48a	10.1016/j.jcjq.2023.01.014
371	rayyan-134733093	Experiences with information blocking in the United States: a national survey of hospitals	2023	Journal of the American Medical Informatics Association	30	6	1150-1157	Everson, J. and Healy, D. and Patel, V.	https://www.scopus.com/inward/record.uri?eid=2-s2.0-85159755405&doi=10.1093%2fjamia%2focad060&partnerID=40&md5=05a12bd90d40e9c3a8c191c42414053b	10.1093/jamia/ocad060
372	rayyan-134733094	Enhancing Data Space Semantic Interoperability through Machine Learning: a Visionary Perspective	2023	ACM Web Conference 2023 - Companion of the World Wide Web Conference, WWW 2023			1462-1467	Boukhers, Z. and Lange, C. and Beyan, O.	https://www.scopus.com/inward/record.uri?eid=2-s2.0-85159601611&doi=10.1145%2f3543873.3587658&partnerID=40&md5=dfc637a38979e313588e13a0a51141f5	10.1145/3543873.3587658
373	rayyan-134733095	Bridging the Gap between Medical Tabular Data and NLP Predictive Models: A Fuzzy-Logic-Based Textualization Approach	2023	Electronics (Switzerland)	12	8		Mugisha, C. and Paik, I.	https://www.scopus.com/inward/record.uri?eid=2-s2.0-85156198294&doi=10.3390%2felectronics12081848&partnerID=40&md5=9c728023887e8b84798fe858a3081366	10.3390/electronics12081848
374	rayyan-134733096	Ontologies in the New Computational Age of Radiology: RadLex for Semantics and Interoperability in Imaging Workflows	2023	Radiographics	43	3		Chepelev, L.L. and Kwan, D. and Kahn, C.E. and Filice, R.W. and Wang, K.C.	https://www.scopus.com/inward/record.uri?eid=2-s2.0-85147834541&doi=10.1148%2frg.220098&partnerID=40&md5=acd1b2f72d883c2b6c236b5f92769288	10.1148/rg.220098
375	rayyan-134733097	Challenges to Using Big Data in Cancer	2023	Cancer Research	83	8	1175-1182	Sweeney, S.M. and Hamadeh, H.K. and Abrams, N. and Adam, S.J. and Brenner, S. and Connors, D.E. and Davis, G.J. and Fiore, L. and Gawel, S.H. and Grossman, R.L. and Hanlon, S.E. and Hsu, K. and Kelloff, G.J. and Kirsch, I.R. and Louv, B. and McGraw, D. and Meng, F. and Milgram, D. and Miller, R.S. and Morgan, E. and Mukundan, L. and Oâ€™Brien, T. and Robbins, P. and Rubin, E.H. and Rubinstein, W.…	https://www.scopus.com/inward/record.uri?eid=2-s2.0-85152598157&doi=10.1158%2f0008-5472.CAN-22-1274&partnerID=40&md5=9fa2e53f4129757bb3e8e5df4189454c	10.1158/0008-5472.CAN-22-1274
376	rayyan-134733098	Mapping the SPHN Dataset to FHIR	2023	Studies in Health Technology and Informatics	302		133-134	Klopfenstein, S.A.I. and Thun, S. and Crameri, K. and Stellmach, C.	https://www.scopus.com/inward/record.uri?eid=2-s2.0-85159760594&doi=10.3233%2fSHTI230082&partnerID=40&md5=7dbf2a3cab4f83ed88ae0f66d9becff1	10.3233/SHTI230082
377	rayyan-134733099	Adoption of electronic health record systems to enhance the quality of healthcare in low-income countries: A systematic review	2023	BMJ Health and Care Informatics	30	1		Woldemariam, M.T. and Jimma, W.	https://www.scopus.com/inward/record.uri?eid=2-s2.0-85162956542&doi=10.1136%2fbmjhci-2022-100704&partnerID=40&md5=314a2f620060b3c569ad7d6a37ac5c31	10.1136/bmjhci-2022-100704
378	rayyan-134733100	Integration Management and Reuse of Research Data in the Next Generation University IR Resource	2023	Journal of Library and Information Science in Agriculture	35	5	51-63	Du, P. and Li, Y. and Zhang, X. and Mu, Y.	https://www.scopus.com/inward/record.uri?eid=2-s2.0-85169614009&doi=10.13998%2fj.cnki.issn1002-1248.23-0159&partnerID=40&md5=e7d64d8ea4f3edde5bc379cf573c13f6	10.13998/j.cnki.issn1002-1248.23-0159
379	rayyan-134733101	Design and Implementation of a Collaborative Clinical Practice and Research Documentation System Using SNOMED-CT and HL7-CDA in the Context of a Pediatric Neurodevelopmental Unit	2023	Healthcare (Switzerland)	11	7		Direito, B. and Santos, A. and Mouga, S. and Lima, J. and BrÃ¡s, P. and Oliveira, G. and Castelo-Branco, M.	https://www.scopus.com/inward/record.uri?eid=2-s2.0-85152675754&doi=10.3390%2fhealthcare11070973&partnerID=40&md5=273d22ee180d658b74a9d043cf4cbacb	10.3390/healthcare11070973
380	rayyan-134733102	A Comprehensive Performance Comparison of IEEE 802.15.4 DSME and TSCH in a Realistic IoT Scenario for Industrial Applications	2023	ACM Transactions on Internet of Things	4	3		Mantilla Gonzalez, I.A. and Meyer, F. and Turau, V.	https://www.scopus.com/inward/record.uri?eid=2-s2.0-85173239729&doi=10.1145%2f3595188&partnerID=40&md5=200bc65d0887a730513844947283ae60	10.1145/3595188
381	rayyan-134733103	Integrating Telehealth for Strengthening Health Systems in the Context of the COVID-19 Pandemic: A Perspective from Peru	2023	International Journal of Environmental Research and Public Health	20	11		Curioso, W.H. and Coronel-Chucos, L.G. and HenrÃ­quez-Suarez, M.	https://www.scopus.com/inward/record.uri?eid=2-s2.0-85161718447&doi=10.3390%2fijerph20115980&partnerID=40&md5=eeb8d9cc99dd55bd5f7f41c0e9582d9c	10.3390/ijerph20115980
382	rayyan-134733104	Integrating a Novel Eye Imaging System into Clinical Practice: An Open-Source DICOM Simulation Platform	2023	Studies in Health Technology and Informatics	301		198-203	Schweitzer, M. and FlÃ³rez, K. and Steger, B. and Baumgarten, D. and Romano, V. and Augustin, M.	https://www.scopus.com/inward/record.uri?eid=2-s2.0-85159739667&doi=10.3233%2fSHTI230039&partnerID=40&md5=438e632342ac4c818d3c589379ee4b6e	10.3233/SHTI230039
383	rayyan-134733105	Performance Optimization of a Blockchain-Enabled Information and Data Exchange Platform for Smart Grids	2023	Electronics (Switzerland)	12	6		Amjad, M. and Taylor, G. and Huang, Z. and Li, M. and Lai, C.S.	https://www.scopus.com/inward/record.uri?eid=2-s2.0-85152708337&doi=10.3390%2felectronics12061405&partnerID=40&md5=2cbb03067386de27f0ae598020bcc1e6	10.3390/electronics12061405
384	rayyan-134733106	Generalized Tree Structure to Annotate Untargeted Metabolomics and Stable Isotope Tracing Data	2023	Analytical Chemistry	95	15	6212-6217	Li, S. and Zheng, S.	https://www.scopus.com/inward/record.uri?eid=2-s2.0-85152124340&doi=10.1021%2facs.analchem.2c05810&partnerID=40&md5=add74e06133c308f65a193e5ab432c38	10.1021/acs.analchem.2c05810
385	rayyan-134733107	BIM in real estate operations: Application, implementation, digitalization trends and case studies	2023	BIM in Real Estate Operations: Application, Implementation, Digitalization Trends and Case Studies			1-288	May, M. and KrÃ¤mer, M. and Schlundt, M.	https://www.scopus.com/inward/record.uri?eid=2-s2.0-85170481714&doi=10.1007%2f978-3-658-40830-5&partnerID=40&md5=5029576fe0a3df36125df656675a8985	10.1007/978-3-658-40830-5
386	rayyan-134733108	Breaking Barriers for Interoperability: A Reference Implementation of CSV-FHIR Transformation Using Open-Source Tools	2023	Studies in Health Technology and Informatics	302		43-47	Alkarkoukly, S. and Kamal, M.M. and Beyan, O.	https://www.scopus.com/inward/record.uri?eid=2-s2.0-85159764683&doi=10.3233%2fSHTI230061&partnerID=40&md5=f3d9f63af5854b23d57befeaed3e2922	10.3233/SHTI230061
387	rayyan-134733109	A scalable, secure, and semantically interoperable client for cloud-enabled Demand Response	2023	Future Generation Computer Systems	141		54-66	Cimmino, A. and Cano-Benito, J. and FernÃ¡ndez-Izquierdo, A. and Patsonakis, C. and Tsolakis, A.C. and GarcÃ­a-Castro, R. and Ioannidis, D. and Tzovaras, D.	https://www.scopus.com/inward/record.uri?eid=2-s2.0-85142753426&doi=10.1016%2fj.future.2022.11.004&partnerID=40&md5=5c601d3ff5419984d8998a8d345e2c56	10.1016/j.future.2022.11.004
388	rayyan-134733110	A Review of Requirements for Information Models in Learning Health Systems	2023	Studies in Health Technology and Informatics	305		620-623	Skeidsvoll Solvang, Ã˜. and Cassidy, S. and Marco-Ruiz, L. and Lintvedt, O. and Solvoll, T.	https://www.scopus.com/inward/record.uri?eid=2-s2.0-85164229329&doi=10.3233%2fSHTI230574&partnerID=40&md5=3508de4666aaf08160689b6bdc4abc9a	10.3233/SHTI230574
389	rayyan-134733111	Evaluating a CDS Hook for FHIR Questionnaires in a SMART on FHIR App and an Existing Dermatological CDS System	2023	Studies in Health Technology and Informatics	301		2024-01-05	Tschandl, P. and Rinner, C.	https://www.scopus.com/inward/record.uri?eid=2-s2.0-85159738872&doi=10.3233%2fSHTI230002&partnerID=40&md5=38560d389a1cd9aca69b7ec8654fbaab	10.3233/SHTI230002
390	rayyan-134733112	Building Performance Optimization throughout the Design-Decision Process with a Holistic Approach	2023	Journal of Architectural Engineering	29	1		Utkucu, D. and SÃ¶zer, H.	https://www.scopus.com/inward/record.uri?eid=2-s2.0-85141600336&doi=10.1061%2f%28ASCE%29AE.1943-5568.0000573&partnerID=40&md5=8174bf5e7e0de4884fbbe82800393008	10.1061/(ASCE)AE.1943-5568.0000573
391	rayyan-134733113	German Claims Data for Real-World Research: Content Coverage Evaluation in OMOP CDM	2023	Studies in Health Technology and Informatics	302		2024-03-07	Henke, E. and Zoch, M. and Reinecke, I. and Spoden, M. and Ruhnke, T. and GÃ¼nster, C. and Sedlmayr, M. and Bathelt, F.	https://www.scopus.com/inward/record.uri?eid=2-s2.0-85159771013&doi=10.3233%2fSHTI230053&partnerID=40&md5=b49ee3f7764fe509990ccd312c9861dd	10.3233/SHTI230053
392	rayyan-134733114	Provenance Data Management in Health Information Systems: A Systematic Literature Review	2023	Journal of Personalized Medicine	13	6		Sembay, M.J. and de Macedo, D.D.J. and JÃºnior, L.P. and Braga, R.M.M. and Sarasa-Cabezuelo, A.	https://www.scopus.com/inward/record.uri?eid=2-s2.0-85163631082&doi=10.3390%2fjpm13060991&partnerID=40&md5=d9292e256c95f29778ecbe2f069fa7c8	10.3390/jpm13060991
393	rayyan-134733115	Blockchain-Based Framework for Interoperable Electronic Health Records for an Improved Healthcare System	2023	Sustainability (Switzerland)	15	8		Reegu, F.A. and Abas, H. and Gulzar, Y. and Xin, Q. and Alwan, A.A. and Jabbari, A. and Sonkamble, R.G. and Dziyauddin, R.A.	https://www.scopus.com/inward/record.uri?eid=2-s2.0-85156109719&doi=10.3390%2fsu15086337&partnerID=40&md5=1868b72eab843b58d20ce76226234a41	10.3390/su15086337
394	rayyan-134733116	Patient centric pre-transaction signature verification assisted smart contract based blockchain for electronic healthcare records	2023	Journal of Ambient Intelligence and Humanized Computing	14	4	4221-4235	Chandini, A.G. and Basarkod, P.I.	https://www.scopus.com/inward/record.uri?eid=2-s2.0-85148885333&doi=10.1007%2fs12652-023-04526-8&partnerID=40&md5=19e59d9838d253134f601b36e5910b55	10.1007/s12652-023-04526-8
395	rayyan-134733117	A high-fidelity prototype of a sterile information system for the perioperative area: OR-Pad	2023	International Journal of Computer Assisted Radiology and Surgery	18	3	575-585	Ryniak, C. and Frommer, S.M. and Junger, D. and Lohmann, S. and Stadelmaier, M. and Schmutz, P. and Stenzl, A. and Hirt, B. and Burgert, O.	https://www.scopus.com/inward/record.uri?eid=2-s2.0-85142086864&doi=10.1007%2fs11548-022-02787-w&partnerID=40&md5=e6fe8f24f734def810139ff37d79a3fa	10.1007/s11548-022-02787-w
396	rayyan-134733118	Identifying Relevant FHIR Elements for Data Quality Assessment in the German Core Data Set	2023	Studies in Health Technology and Informatics	302		272-276	Draeger, C. and Tute, E. and Schmidt, C.O. and Waltemath, D. and Boeker, M. and Winter, A. and LÃ¶be, M.	https://www.scopus.com/inward/record.uri?eid=2-s2.0-85159770680&doi=10.3233%2fSHTI230117&partnerID=40&md5=fb8632fc1e3065d5f2fac14354bb0c3b	10.3233/SHTI230117
397	rayyan-134733119	Ten simple rules for the sharing of bacterial genotypeâ€”Phenotype data on antimicrobial resistance	2023	PLoS Computational Biology	19	6		Chindelevitch, L. and van Dongen, M. and Graz, H. and Pedrotta, A. and Suresh, A. and Uplekar, S. and Jauneikaite, E. and Wheeler, N.	https://www.scopus.com/inward/record.uri?eid=2-s2.0-85162737845&doi=10.1371%2fjournal.pcbi.1011129&partnerID=40&md5=ec06eef47a71e7462ebb0faa2f6ba663	10.1371/journal.pcbi.1011129
398	rayyan-134733120	Targeting repetitive laboratory testing with electronic health records-embedded predictive decision support: A pre-implementation study	2023	Clinical Biochemistry	113		70-77	Rabbani, N. and Ma, S.P. and Li, R.C. and Winget, M. and Weber, S. and Boosi, S. and Pham, T.D. and Svec, D. and Shieh, L. and Chen, J.H.	https://www.scopus.com/inward/record.uri?eid=2-s2.0-85146467573&doi=10.1016%2fj.clinbiochem.2023.01.002&partnerID=40&md5=096a72aafa8ab9ed6ea1a7aa3ffa29de	10.1016/j.clinbiochem.2023.01.002
399	rayyan-134733121	Migration from HL7 Clinical Document Architecture (CDA) to Fast Health Interoperability Resources (FHIR) in Infectious Disease Information System of Estonia	2023	Proceedings of the ACM Symposium on Applied Computing			882-885	Bossenko, I. and Linna, K. and Piho, G. and Ross, P.	https://www.scopus.com/inward/record.uri?eid=2-s2.0-85162857522&doi=10.1145%2f3555776.3577836&partnerID=40&md5=7359f822a36e3c1287490ea618270c61	10.1145/3555776.3577836
400	rayyan-134733122	Introducing HL7 FHIR Genomics Operations: A developer-friendly approach to genomics-EHR integration	2023	Journal of the American Medical Informatics Association	30	3	485-493	Dolin, R.H. and Heale, B.S.E. and Alterovitz, G. and Gupta, R. and Aronson, J. and Boxwala, A. and Gothi, S.R. and Haines, D. and Hermann, A. and Hongsermeier, T. and Husami, A. and Jones, J. and Naeymi-Rad, F. and Rapchak, B. and Ravishankar, C. and Shalaby, J. and Terry, M. and Xie, N. and Zhang, P. and Chamala, S.	https://www.scopus.com/inward/record.uri?eid=2-s2.0-85148249831&doi=10.1093%2fjamia%2focac246&partnerID=40&md5=280fc7c12249744005f3fa706781aace	10.1093/jamia/ocac246
401	rayyan-134733123	Digitalization in healthcare: today and in the future	2023	Bundesgesundheitsblatt - Gesundheitsforschung - Gesundheitsschutz	66	2	105-113	Stachwitz, P. and Debatin, J.F.	https://www.scopus.com/inward/record.uri?eid=2-s2.0-85146382938&doi=10.1007%2fs00103-022-03642-8&partnerID=40&md5=3d85caed40c40cbce5b0e120ef0a0b76	10.1007/s00103-022-03642-8
402	rayyan-134733124	Blockchain in Healthcare: Types, Privacy Challenges, and Security Resilience	2023	2023 3rd International Conference on Smart Generation Computing, Communication and Networking, SMART GENCON 2023				Kumar, A. and Sharma, N. and Chauhan, R. and Prabha, C. and Sharma, M.	https://www.scopus.com/inward/record.uri?eid=2-s2.0-85187579236&doi=10.1109%2fSMARTGENCON60755.2023.10442615&partnerID=40&md5=009cd814d40af95ff4725c847097faaf	10.1109/SMARTGENCON60755.2023.10442615
403	rayyan-134733125	Toward new generation railway Traffic Management Systems: the contribution of the OPTIMA project	2023	Transportation Research Procedia	72		3166-3173	Cecchetti, G. and Lina, A. and Ulianov, C. and Hyde, P. and Liu, J. and Magnien, A. and Tavac, M. and DuracÃ­k, M. and Oneto, L. and Bertolin, J.	https://www.scopus.com/inward/record.uri?eid=2-s2.0-85182932795&doi=10.1016%2fj.trpro.2023.11.882&partnerID=40&md5=0a897636385e616a5942dba8e1d14631	10.1016/j.trpro.2023.11.882
404	rayyan-134733126	Design of a Defense Controlled Vocabulary, SKOS-based Encoding of Terms from Military Press Releases	2023	2023 13th International Conference on Dependable Systems, Services and Technologies, DESSERT 2023				Giannaris, P.S. and Borges, J. and Doukas, N.	https://www.scopus.com/inward/record.uri?eid=2-s2.0-85185832148&doi=10.1109%2fDESSERT61349.2023.10416475&partnerID=40&md5=f9eec7037b4b3b5c294c28ada3a2766d	10.1109/DESSERT61349.2023.10416475
405	rayyan-134733127	Traceable Research Data Sharing in a German Medical Data Integration Center With FAIR (Findability, Accessibility, Interoperability, and Reusability)-Geared Provenance Implementation: Proof-of-Concept Study	2023	JMIR Formative Research	7			Gierend, K. and Waltemath, D. and Ganslandt, T. and Siegel, F.	https://www.scopus.com/inward/record.uri?eid=2-s2.0-85183447945&doi=10.2196%2f50027&partnerID=40&md5=7bd4ab9581db4e111f958e91ad227eee	10.2196/50027
406	rayyan-134733128	Utilizing ISA-95 in an Industrial Knowledge Graph for Material Flow Simulation - Semantic Model Extensions and Efficient Data Integration	2023	Procedia CIRP	120		1558-1563	Listl, F.G. and Fischer, J. and Sohr, A. and Dittler, D. and Jazdi, N. and Weyrich, M.	https://www.scopus.com/inward/record.uri?eid=2-s2.0-85184598313&doi=10.1016%2fj.procir.2023.09.214&partnerID=40&md5=e0bc79ec93da86d52ce39ffaa6e7e69b	10.1016/j.procir.2023.09.214
407	rayyan-134733129	Semantic Interoperability in Electronic Health Record System Based on Blockchain Technology: A Survey	2023	2023 5th International Conference on Pattern Analysis and Intelligent Systems, PAIS 2023				Chemini, N. and Hioual, O. and Hemam, S.M.	https://www.scopus.com/inward/record.uri?eid=2-s2.0-85179890877&doi=10.1109%2fPAIS60821.2023.10321985&partnerID=40&md5=eca8835080d0f8447e4cb298c118e20b	10.1109/PAIS60821.2023.10321985
408	rayyan-134733130	Approaches andÂ Economic Benefits ofÂ Property Registers Digitalization: Evidence fromÂ Ukraine	2023	Communications in Computer and Information Science	1980		348-359	Shapovalov, Y.B. and Zakusilo, O.P. and Shapovalov, V.B. and Burba, O.I. and Pilat, O.L. and Martyn, A.G.	https://www.scopus.com/inward/record.uri?eid=2-s2.0-85180628012&doi=10.1007%2f978-3-031-48325-7_27&partnerID=40&md5=161c6cb891756fa66fadfb0f91e41a30	10.1007/978-3-031-48325-7_27
409	rayyan-134733131	Understanding building information modelling and its use in the Chinese construction industry	2023	Proceedings of the Institution of Civil Engineers: Civil Engineering	176	2	85-93	Liu, Z. and Zhang, F.	https://www.scopus.com/inward/record.uri?eid=2-s2.0-85148512592&doi=10.1680%2fjcien.22.00127&partnerID=40&md5=a16f19a3870337c81bacef36e19c6622	10.1680/jcien.22.00127
410	rayyan-134733132	Web-based Prototype for Graphical Exploration of FHIRÂ® Questionnaire Responses	2023	AMIA ... Annual Symposium proceedings. AMIA Symposium	2023		351-358	Frei, J. and Auer, F.J. and Netzband, S. and Ignatenko, Y. and Kramer, F.	https://www.scopus.com/inward/record.uri?eid=2-s2.0-85182540824&partnerID=40&md5=6e402dc39d01140085b886122f0293a2
411	rayyan-134733133	Real-world performance of SARS-Cov-2 serology tests in the United States, 2020	2023	PLoS ONE	18	2		Rodriguez-Watson, C.V. and Louder, A.M. and Kabelac, C. and Frederick, C.M. and Sheils, N.E. and Eldridge, E. and Lin, N.D. and Pollock, B.D. and Gatz, J.L. and Grannis, S.J. and Vashisht, R. and Ghauri, K. and Knepper, C. and Leonard, S. and Embi, P.J. and Jenkinson, G. and Klesh, R. and Garner, O.B. and Patel, A. and Dahm, L. and Barin, A. and Cooper, D.M. and Andriola, T. and Byington, C.L. an…	https://www.scopus.com/inward/record.uri?eid=2-s2.0-85147458250&doi=10.1371%2fjournal.pone.0279956&partnerID=40&md5=b381d533ff78a7d5db6adb46f0b79b56	10.1371/journal.pone.0279956
412	rayyan-134733134	Investigating the Practicality of the Systems Engineering Process Approach as an Alternative to SDLC in Developing Health Information Systems	2023	13th International Conference on Information Science and Technology, ICIST 2023 - Proceedings			54-58	Husin, N.H. and Naim, N.F.M. and Ismail, H. and Nasirin, S. and Lada, S. and Yussof, S. and Miskon, S. and Tahir, A.M. and Kadir, A.	https://www.scopus.com/inward/record.uri?eid=2-s2.0-85182926797&doi=10.1109%2fICIST59754.2023.10367089&partnerID=40&md5=f26247c495008508ec3297382abc1f10	10.1109/ICIST59754.2023.10367089
413	rayyan-134733135	The Necessity of Interoperability to Uncover the Full Potential of Digital Health Devices	2023	JMIR Medical Informatics	11	1		Schwab, J.D. and Werle, S.D. and HÃ¼hne, R. and Spohn, H. and Kaisers, U.X. and Kestler, H.A.	https://www.scopus.com/inward/record.uri?eid=2-s2.0-85182549083&doi=10.2196%2f49301&partnerID=40&md5=eb63b9091ce7ebde0dc4d9134aa93a5c	10.2196/49301
414	rayyan-134733136	An AutomationML extension towards interoperability of 3D virtual commissioning software applications	2023	International Journal of Computer Integrated Manufacturing				Zhao, J. and Aghezzaf, E.-H. and Cottyn, J.	https://www.scopus.com/inward/record.uri?eid=2-s2.0-85179716660&doi=10.1080%2f0951192X.2023.2294443&partnerID=40&md5=2e74b5cf33524500424bf6b741bb7e92	10.1080/0951192X.2023.2294443
415	rayyan-134733137	Accessibility of care plan information from previous treatment setting in palliative care unit: A qualitative study	2023	Nursing Open	10	2	498-508	Kuusisto, A. and Saranto, K. and Korhonen, P. and Haavisto, E.	https://www.scopus.com/inward/record.uri?eid=2-s2.0-85136780949&doi=10.1002%2fnop2.1315&partnerID=40&md5=2160a13e117b379ddbd3adf7d681e597	10.1002/nop2.1315
416	rayyan-134733138	ITDT: International Testbed for Dataspace Technology	2023	Proceedings - 2023 IEEE International Conference on Big Data, BigData 2023			4740-4747	Matsunaga, I. and Michikata, T. and Koshizuka, N.	https://www.scopus.com/inward/record.uri?eid=2-s2.0-85184975512&doi=10.1109%2fBigData59044.2023.10386196&partnerID=40&md5=620055399362e9696a823aee836507c3	10.1109/BigData59044.2023.10386196
417	rayyan-134733139	Promoting TEFCA with Blockchain Technology: A Decentralized Approach to Patient-centered Healthcare Data Management	2023	AMIA ... Annual Symposium proceedings. AMIA Symposium	2023		824-833	Zhuang, Y. and Zhang, L.	https://www.scopus.com/inward/record.uri?eid=2-s2.0-85182547231&partnerID=40&md5=2d0fc1be0cd0f8fdce0aa2723325cd98
418	rayyan-134733140	Electronic medical record and its impact on health care and management. A systematic review between the years 2013 â€“ 2023	2023	Salud, Ciencia y Tecnologia - Serie de Conferencias	2			Morales-Camargo, J. and Meneses-Claudio, B.	https://www.scopus.com/inward/record.uri?eid=2-s2.0-85184272932&doi=10.56294%2fsctconf2023455&partnerID=40&md5=1363f6145ce4b5c1d008557afa5f9952	10.56294/sctconf2023455
419	rayyan-134733141	PCA Based Dimensional Data Reduction and Segmentation for DICOM Images	2023	Neural Processing Letters	55	1	2024-03-17	Arulananth, T.S. and Balaji, L. and Baskar, M. and Anbarasu, V. and Rao, K.S.	https://www.scopus.com/inward/record.uri?eid=2-s2.0-85096379638&doi=10.1007%2fs11063-020-10391-9&partnerID=40&md5=782c935e301cc594f0c720702367ee7b	10.1007/s11063-020-10391-9
420	rayyan-134733142	Development & Deployment of a Real-time Healthcare Predictive Analytics Platform	2023	Proceedings of the Annual International Conference of the IEEE Engineering in Medicine and Biology Society, EMBS				Boussina, A. and Shashikumar, S. and Amrollahi, F. and Pour, H. and Hogarth, M. and Nemati, S.	https://www.scopus.com/inward/record.uri?eid=2-s2.0-85179649441&doi=10.1109%2fEMBC40787.2023.10340351&partnerID=40&md5=72d6a4e3395637a0bc20b49b6d682eaa	10.1109/EMBC40787.2023.10340351
421	rayyan-134733143	Can OpenEHR, ISO 13606, and HL7 FHIR Work Together? An Agnostic Approach for the Selection and Application of Electronic Health Record Standards to the Next-Generation Health Data Spaces	2023	Journal of Medical Internet Research	25	1		Pedrera-JimÃ©nez, M. and GarcÃ­a-Barrio, N. and Frid, S. and Moner, D. and BoscÃ¡-TomÃ¡s, D. and Lozano-RubÃ­, R. and Kalra, D. and Beale, T. and MuÃ±oz-Carrero, A. and Serrano-Balazote, P.	https://www.scopus.com/inward/record.uri?eid=2-s2.0-85181396017&doi=10.2196%2f48702&partnerID=40&md5=6fc4845e7aef38a639d59cc20430b7c9	10.2196/48702
422	rayyan-134733144	IoT Revolutionizing Healthcare: A Survey of Smart Healthcare System Architectures	2023	2023 IEEE International Conference on Research Methodologies in Knowledge Management, Artificial Intelligence and Telecommunication Engineering, RMKMATE 2023				Delsi Robinsha, S. and Amutha, B.	https://www.scopus.com/inward/record.uri?eid=2-s2.0-85183561985&doi=10.1109%2fRMKMATE59243.2023.10369980&partnerID=40&md5=d67f0c6b35988a5b32e6888f5aab12d0	10.1109/RMKMATE59243.2023.10369980
423	rayyan-134733145	Communication Latency Assessment for an Interoperability Interface Prototype Applied to Power Converters in Laboratory Microgrids	2023	2023 Workshop on Communication Networks and Power Systems, WCNPS 2023				Paulo, V.S.C. and De Oro Arenas, L. and Alonso, A.M.S.	https://www.scopus.com/inward/record.uri?eid=2-s2.0-85182262442&doi=10.1109%2fWCNPS60622.2023.10344961&partnerID=40&md5=9c0e49b66d64bce14a29297d40d86b7c	10.1109/WCNPS60622.2023.10344961
424	rayyan-134733146	Blockchain: A Decentralized, Persistent, Immutable, Consensus, and Irrevocable System in Healthcare	2023	Blockchain for Healthcare 4.0: Technology, Challenges, and Applications			48-71	Israni, D.K. and Shah, M.K.	https://www.scopus.com/inward/record.uri?eid=2-s2.0-85180839285&doi=10.1201%2f9781003408246-3&partnerID=40&md5=d5fd383fca2b43b3602768dae71498ce	10.1201/9781003408246-3
425	rayyan-134733147	Blockchain-based Patient-Centric Healthcare Architecture: A Secure and Efficient Approach for Medical Data Sharing	2023	2023 14th International Conference on Computing Communication and Networking Technologies, ICCCNT 2023				Mishra, D.K. and Mehra, P.S.	https://www.scopus.com/inward/record.uri?eid=2-s2.0-85179850608&doi=10.1109%2fICCCNT56998.2023.10307004&partnerID=40&md5=b0eec6eab83c0268a32ec14892bdeb9c	10.1109/ICCCNT56998.2023.10307004
426	rayyan-134733148	A Unique Use of Regional Information Exchange by a Statewide Health System Serving Refugees: Operation Allies Welcome	2023	Applied Clinical Informatics	14	3	487-493	Webber, E.C. and Peterson, R.J. and Lory, K. and Kanis, J. and Saysana, M. and Schneider, K.S.	https://www.scopus.com/inward/record.uri?eid=2-s2.0-85161218504&doi=10.1055%2fa-2072-9629&partnerID=40&md5=ab8ef49f563b5f6075a6579791e5f0a2	10.1055/a-2072-9629
427	rayyan-134733149	Optimizing OPC UA deployments on node.js through advanced logging techniques	2023	Lecture Notes in Informatics (LNI), Proceedings - Series of the Gesellschaft fur Informatik (GI)			1999-2005	Kirdan, E. and Schindler, J. and Waedt, K.	https://www.scopus.com/inward/record.uri?eid=2-s2.0-85181069148&partnerID=40&md5=8d3b86e3d6bff19087606f09672242eb
428	rayyan-134733150	UNLOCKING THE VALUE OF CULTURAL HERITAGE IMAGES THROUGH SEMANTIC TECHNOLOGIES â€“ TAKE â€œMISSâ€ AS EXAMPLE	2023	International Conferences on Applied Computing 2023, AC 2023 and WWW/Internet 2023, ICWI 2023			173-180	Xin, Y. and Junjie, Z. and Yaming, F. and Tao, C.	https://www.scopus.com/inward/record.uri?eid=2-s2.0-85181776608&partnerID=40&md5=93235628d91fae99967683e4cd67f59e
429	rayyan-134733151	Integration of Blockchain and Edge Computing in Healthcare: Accountability and Collaboration	2023	Transdisciplinary Journal of Engineering and Science	14		205-220	Kothari, R.	https://www.scopus.com/inward/record.uri?eid=2-s2.0-85167401414&doi=10.22545%2f2023%2f00230&partnerID=40&md5=8bf0ba5d8203815153c3ff1f802e3f63	10.22545/2023/00230
430	rayyan-134733152	Blockchain- Enhanced Secure Data Exchange for Interoperable Smart Grid Systems	2023	2023 International Conference on Power Energy, Environment and Intelligent Control, PEEIC 2023			392-397	Aswini, S. and Chandrashekar, R. and Lakhanpal, S. and Parmar, A. and Sethi, V.A. and Abdulsada, Z.R.	https://www.scopus.com/inward/record.uri?eid=2-s2.0-85188062470&doi=10.1109%2fPEEIC59336.2023.10451222&partnerID=40&md5=ad0b713715b3016440da71056afb6255	10.1109/PEEIC59336.2023.10451222
431	rayyan-134733153	Implementing Electronic Health Records in Pathology Labs: Challenges and Opportunities	2023	Jornal Brasileiro de Patologia e Medicina Laboratorial	59	2	18-25	Kimura, M. and Ayase, S.	https://www.scopus.com/inward/record.uri?eid=2-s2.0-85183089136&doi=10.1900%2fJBPML.2023.59.02.003&partnerID=40&md5=4e6ad0aa6432b5c15c285dd8436ed665	10.1900/JBPML.2023.59.02.003
432	rayyan-134733154	Recommendation System for Clinical Concept Mapping	2023	2023 International Conference on Computational Intelligence, Networks and Security, ICCINS 2023				Pal, S. and Gaur, M. and Chaudhuri, R. and Benny Anto, O. and Kalaivanan, R. and Chetan, K.V. and Pradhan, P.	https://www.scopus.com/inward/record.uri?eid=2-s2.0-85187955079&doi=10.1109%2fICCINS58907.2023.10450023&partnerID=40&md5=ddf7baea0563c7bdf33c77008feb13d5	10.1109/ICCINS58907.2023.10450023
433	rayyan-134733155	Business requirements for logistics data sharing: recommendations from the FENIX project	2023	Transportation Research Procedia	72		3925-3932	Apruzzese, M. and Brebeleers, P.	https://www.scopus.com/inward/record.uri?eid=2-s2.0-85182936370&doi=10.1016%2fj.trpro.2023.11.488&partnerID=40&md5=a1ef07dd5bc31d402ec0a184fa8dacd3	10.1016/j.trpro.2023.11.488
434	rayyan-134733156	Digital Twin Application for the Evaluation of Protection Performance in IEC-61850-Based Digital Substations	2023	2023 International Conference on Advanced Power System Automation and Protection, APAP 2023			68-72	Lak, P.Y. and Key, S. and Yoon, S.-M. and Nam, S.-R.	https://www.scopus.com/inward/record.uri?eid=2-s2.0-85182727936&doi=10.1109%2fAPAP59666.2023.10348444&partnerID=40&md5=3535cd2a88d3f75427c4e604e14d5660	10.1109/APAP59666.2023.10348444
435	rayyan-134733157	The Road to an Open and Secure Data Exchange Infrastructure for SHM	2023	Structural Health Monitoring 2023: Designing SHM for Sustainability, Maintainability, and Reliability - Proceedings of the 14th International Workshop on Structural Health Monitoring			1017-1024	Trattnig, H. and Berbuer, L.	https://www.scopus.com/inward/record.uri?eid=2-s2.0-85182260638&partnerID=40&md5=5a0a2894cf3998305515ca866288be1d
436	rayyan-134733158	CORÄ’HEALTH: OPERATING CENTER OF TELEMEDICINE FOR CHRONIC DISEASES AND CLINICAL NETWORKS OF APULIA REGION	2023	Proceedings of the International Conferences on ICT, Society, and Human Beings 2023, ICT 2023; and e-Health 2023, EH 2023; Connected Smart Cities 2023, CSC 2023; and Big Data Analytics, Data Mining and Computational Intelligence 2023, BigDaCI 2023			2024-03-10	Gorgoni, G. and Notarangelo, P. and Petrarolo, V.	https://www.scopus.com/inward/record.uri?eid=2-s2.0-85181775368&partnerID=40&md5=1e988e3b4b5fc2eebc3ab31e896f2f7e
437	rayyan-134733159	Holistic Human-Serving Digitization of Health Care Needs Integrated Automated System-Level Assessment Tools	2023	Journal of Medical Internet Research	25	1		Welzel, C. and Cotte, F. and Wekenborg, M. and Vasey, B. and McCulloch, P. and Gilbert, S.	https://www.scopus.com/inward/record.uri?eid=2-s2.0-85180385370&doi=10.2196%2f50158&partnerID=40&md5=2cecc4ad9398abf78c97744f386a647f	10.2196/50158
438	rayyan-134733160	Smart Ventilators in Intensive Care: IoT-Connected Respiratory Support	2023	2023 International Conference on System, Computation, Automation and Networking, ICSCAN 2023				Raman, R. and Sapatnekar, A.	https://www.scopus.com/inward/record.uri?eid=2-s2.0-85185004009&doi=10.1109%2fICSCAN58655.2023.10395430&partnerID=40&md5=db1fcd0d5b3c9cea02d6d72ab11a19cf	10.1109/ICSCAN58655.2023.10395430
439	rayyan-134733161	Machine Learning-Based Predictive Analytics in Healthcare IoT	2023	7th International Conference on Electronics, Communication and Aerospace Technology, ICECA 2023 - Proceedings			1358-1363	Hariharan, V. and Sivaraman, K.	https://www.scopus.com/inward/record.uri?eid=2-s2.0-85186127426&doi=10.1109%2fICECA58529.2023.10395465&partnerID=40&md5=5b5537a590327e2b1a76554c4b936523	10.1109/ICECA58529.2023.10395465
440	rayyan-134733162	Data-Driven Photovoltaic Module Performance Analysis with FAIR Data	2023	Conference Record of the IEEE Photovoltaic Specialists Conference				Li, M. and Kaltenbaugh, J. and Colvin, D.J. and Oltjen, W.C. and Nihar, A. and Yao, D.A. and Yu, X. and Sehirlioglu, A. and French, R.H. and Davis, K.O.	https://www.scopus.com/inward/record.uri?eid=2-s2.0-85182793840&doi=10.1109%2fPVSC48320.2023.10359605&partnerID=40&md5=4c453d5d2226ab9a384cfd0abf5d21b3	10.1109/PVSC48320.2023.10359605
441	rayyan-134733163	Enhancing the Healthcare Management System with National Identification: In the Bangladesh Perspective	2023	2023 26th International Conference on Computer and Information Technology, ICCIT 2023				Tuhin, T. and Islam, A. and Alvi, F.S. and Sumiya Yeasmin Labannya, M. and Muhammad Nanzil, A.H. and Motaharul Islam, M.	https://www.scopus.com/inward/record.uri?eid=2-s2.0-85187400236&doi=10.1109%2fICCIT60459.2023.10441556&partnerID=40&md5=d71e9f7d52dacac1713a2687c6a64965	10.1109/ICCIT60459.2023.10441556
442	rayyan-134733164	Secured Normalized Tagged Response for Patient Critical Care Monitoring System: A Unified approach	2023	2023 International Conference on Advances in Computation, Communication and Information Technology, ICAICCIT 2023			890-895	Sivakumar, S. and Vinay, B.S. and Arulmurugan, A. and Prakash, U.M. and Kumar, T.R. and Sridevi, S.	https://www.scopus.com/inward/record.uri?eid=2-s2.0-85189871483&doi=10.1109%2fICAICCIT60255.2023.10465945&partnerID=40&md5=316cb55d9230bf099bacabb09aebe369	10.1109/ICAICCIT60255.2023.10465945
443	rayyan-134733165	The Role of a Smart Health Ecosystem in Transforming the Management of Chronic Health Conditions	2023	Journal of Medical Internet Research	25	1		Nourse, R. and Dingler, T. and Kelly, J. and Kwasnicka, D. and Maddison, R.	https://www.scopus.com/inward/record.uri?eid=2-s2.0-85180405142&doi=10.2196%2f44265&partnerID=40&md5=7eef9b3cb6be6dd076da89f8f1086c1b	10.2196/44265
444	rayyan-134733166	How Are Leading Research Institutions Engaging with Data Sharing Tools and Programs?	2023	AMIA ... Annual Symposium proceedings. AMIA Symposium	2023		397-406	Hall, E.S. and Melton, G.B. and Payne, P.R.O. and Dorr, D.A. and Vawdrey, D.K.	https://www.scopus.com/inward/record.uri?eid=2-s2.0-85182547333&partnerID=40&md5=496ce3ae610de64f1a2389a946634398
445	rayyan-134733167	Strengthening Health Information Infrastructures in Developing Countries Master Facility List for Health in India	2023	Economic and Political Weekly	58	1	57-64	Mishra, A. and Sahay, S.	https://www.scopus.com/inward/record.uri?eid=2-s2.0-85146506449&partnerID=40&md5=e94490743d1333b831fe333fa4da9f95
446	rayyan-134733168	Industry 4.0 Renewable Energy Power Plant Architecture using Next Generation Service Interface Linked Data Connectors	2023	Proceedings - 2023 8th International Conference on Mathematics and Computers in Sciences and Industry, MCSI 2023			155-160	Gal, I.-A. and Vladareanu, L. and Vladareanu, V. and Melinte, D.-O.	https://www.scopus.com/inward/record.uri?eid=2-s2.0-85190601540&doi=10.1109%2fMCSI60294.2023.00033&partnerID=40&md5=b7b3863b6415ab12044c447c9d15c73f	10.1109/MCSI60294.2023.00033
447	rayyan-134733169	Healthcare-Chain: Blockchain-Enabled Decentralized Trustworthy System in Healthcare Management Industry 4.0 with Cyber Safeguard	2023	Computers	12	2		Islam, M.S. and Ameedeen, M.A.B. and Rahman, M.A. and Ajra, H. and Ismail, Z.B.	https://www.scopus.com/inward/record.uri?eid=2-s2.0-85148642818&doi=10.3390%2fcomputers12020046&partnerID=40&md5=dd3e058b35973f54a6b8575c2de86168	10.3390/computers12020046
448	rayyan-134733170	Land administration domain model profile for Kenya	2023	Survey Review				Okembo, C. and Lemmen, C. and Kuria, D. and Zevenbergen, J.	https://www.scopus.com/inward/record.uri?eid=2-s2.0-85180733786&doi=10.1080%2f00396265.2023.2293360&partnerID=40&md5=24fb7baebc836eb6c6c49de0d294951b	10.1080/00396265.2023.2293360
449	rayyan-134733171	Modern Systems and Algorithms for Enhanced Personal Well-being Data Management	2023	International Conference on Recent Advances in Science and Engineering Technology, ICRASET 2023				Singh, S. and Singh, R.R. and Rengarajan, A.	https://www.scopus.com/inward/record.uri?eid=2-s2.0-85186107168&doi=10.1109%2fICRASET59632.2023.10419946&partnerID=40&md5=4fc0e2de81caba37ba9673036afdcd94	10.1109/ICRASET59632.2023.10419946
450	rayyan-134733172	Establishing a Health Data Marketplace: A Framework for Success	2023	Lecture Notes in Computer Science (including subseries Lecture Notes in Artificial Intelligence and Lecture Notes in Bioinformatics)	14316		224-235	Erdvik, M. and Intaraphasuk, K. and Pappas, I.O. and Vassilakopoulou, P.	https://www.scopus.com/inward/record.uri?eid=2-s2.0-85180552270&doi=10.1007%2f978-3-031-50040-4_17&partnerID=40&md5=6ebcdfea6a0ca732fb26bed90d1c7f4d	10.1007/978-3-031-50040-4_17
451	rayyan-134733173	Securing communication on the field: Protecting geo-distributed computing in an untrusted environment	2023	CEUR Workshop Proceedings	3610		21-36	Gilles, O. and Faura, D. and PÃ©rez, D.G.	https://www.scopus.com/inward/record.uri?eid=2-s2.0-85182940778&partnerID=40&md5=e248d4c74005ce11e98abc35f16b3b37
452	rayyan-134733174	Interpreter-Based Secure Centralized Interoperability Method for IoT Devices	2023	Proceedings of 2023 IEEE 5th International Conference on Civil Aviation Safety and Information Technology, ICCASIT 2023			430-435	Liu, J. and Wang, H. and Sun, J. and Yang, Q. and Guan, M.	https://www.scopus.com/inward/record.uri?eid=2-s2.0-85182273417&doi=10.1109%2fICCASIT58768.2023.10351713&partnerID=40&md5=08a0db48d0192123470f650af36488e5	10.1109/ICCASIT58768.2023.10351713
453	rayyan-134733175	A Call to Reconsider a Nationwide Electronic Health Record System: Correcting the Failures of the National Program for IT	2023	JMIR Medical Informatics	11	1		Morris, J.S.	https://www.scopus.com/inward/record.uri?eid=2-s2.0-85182584720&doi=10.2196%2f53112&partnerID=40&md5=568630c06f51332b53b64c7377de553c	10.2196/53112
454	rayyan-134733176	Leveraging Infrastructure Knowledge Graph for Cloud	2023	2023 3rd International Conference on Advancement in Electronics and Communication Engineering, AECE 2023			130-134	Jolly, A. and Jaglan, G. and Pandey, V. and Sharma, M. and Shrivastava, V.	https://www.scopus.com/inward/record.uri?eid=2-s2.0-85186514709&doi=10.1109%2fAECE59614.2023.10428615&partnerID=40&md5=cf6595ba2348470977dab470a8daaa8f	10.1109/AECE59614.2023.10428615
455	rayyan-134733177	Digital maturity and its determinants in General Practice: A cross-sectional study in 20 countries	2023	Frontiers in Public Health	10			Teixeira, F. and Li, E. and Laranjo, L. and Collins, C. and Irving, G. and Fernandez, M.J. and Car, J. and Ungan, M. and Petek, D. and Hoffman, R. and Majeed, A. and Nessler, K. and Lingner, H. and Jimenez, G. and Darzi, A. and JÃ¡come, C. and Neves, A.L.	https://www.scopus.com/inward/record.uri?eid=2-s2.0-85147069315&doi=10.3389%2ffpubh.2022.962924&partnerID=40&md5=70b89a634a93411d9493a3ba4e9deb4a	10.3389/fpubh.2022.962924
456	rayyan-134733178	VDE-Terrestrial Channel Performance Assessment	2023	Proceedings of the 36th International Technical Meeting of the Satellite Division of the Institute of Navigation, ION GNSS+ 2023			629-646	Johnson, G. and Dykstra, K. and Forster, J. and Spilsbury, J.	https://www.scopus.com/inward/record.uri?eid=2-s2.0-85184575513&doi=10.33012%2f2023.19430&partnerID=40&md5=a1ee1f600d2a3c4c44c0851aaa2311c0	10.33012/2023.19430
457	rayyan-134733179	The overcome of public health research data management chaos: exploratory study on research infrastructure implementation	2023	Population Medicine	5		204-204	Maia, M.R. and Pauloc, M. and Peyroteoc, M. and LapÃ£o, L.V.	https://www.scopus.com/inward/record.uri?eid=2-s2.0-85187707046&doi=10.18332%2fpopmed%2f164265&partnerID=40&md5=277fa6b024e31ab82a10609a21c91bd8	10.18332/popmed/164265
458	rayyan-134733180	Blockchain-based access control and interoperability framework for electronic health records (ANCILE)	2023	Artificial Intelligence, Blockchain, Computing and Security: Volume 1	1		544-549	Senthilkumar, G. and Srinivasan, A. and Venkatesh, J. and Kuchipudi, R. and Vinoth, K. and Ramamoorthy, A.	https://www.scopus.com/inward/record.uri?eid=2-s2.0-85180026230&doi=10.1201%2f9781003393580-83&partnerID=40&md5=8348568ea39f2289479fc3d7e6654701	10.1201/9781003393580-83
459	rayyan-134733181	User-Centered Design and Implementation of an Interoperable FHIR Application for Pediatric Pneumonia Prognostication in a Randomized Trial	2023	Applied Clinical Informatics				Turer, R.W. and Gradwohl, S. and Stassun, J. and Johnson, J. and Slagle, J. and Reale, C. and Beebe, R. and Nian, H. and Zhu, Y. and Albert, D. and Coffman, T. and Alaw, H. and Wilson, T. and Just, S. and Peguillan, P. and Freeman, H. and Arnold, D.H. and Martin, J.M. and Suresh, S. and Coglio, S. and Hixon, R. and Ampofo, K. and Pavia, A.T. and Weinger, M. and Williams, D. and Weitkamp, A.O.	https://www.scopus.com/inward/record.uri?eid=2-s2.0-85189877222&doi=10.1055%2fa-2297-9129&partnerID=40&md5=848819cc5ccec59150919614528f8b3f	10.1055/a-2297-9129
460	rayyan-134733182	An Overview of Blockchain-Based Electronic Health Records and Compliance with GDPR and HIPAA	2023	Data and Metadata	2			Ettaloui, N. and Arezki, S. and Gadi, T.	https://www.scopus.com/inward/record.uri?eid=2-s2.0-85183017874&doi=10.56294%2fdm2023166&partnerID=40&md5=12ce8cb351365a361e25da6a4c075349	10.56294/dm2023166
461	rayyan-134733183	Enhancing Patient Care and Monitoring Through AI and IoT in Healthcare	2023	Proceedings of the 2023 IEEE International Conference on Computer Vision and Machine Intelligence, CVMI 2023				Lal, M. and Bhende, M. and Goel, A. and Pathak, A. and Tamrakar, P. and Sharma, S. and Thorat, P.	https://www.scopus.com/inward/record.uri?eid=2-s2.0-85189757953&doi=10.1109%2fCVMI59935.2023.10464874&partnerID=40&md5=b434e0216f42cd526ac043f7cffa7ce1	10.1109/CVMI59935.2023.10464874
462	rayyan-134733184	System federation as means to achieve seamless logistics operations: Implementation gaps and best practices in selected multimodal cases from Greece	2023	Transportation Research Procedia	72		40-47	Dais, S. and Ayfantopoulou, G.	https://www.scopus.com/inward/record.uri?eid=2-s2.0-85182923881&doi=10.1016%2fj.trpro.2023.11.320&partnerID=40&md5=7177b2bb99334ad3784b7995c1270c02	10.1016/j.trpro.2023.11.320
463	rayyan-134733185	A Blockchain-Based Architecture for Interoperable Healthcare Data Exchange	2023	Proceedings - 2023 2023 IEEE International Conference on Bioinformatics and Biomedicine, BIBM 2023			4404-4410	Sahi, N. and Liang, A. and McHale, S. and Van Devanter, W. and Zhang, P.	https://www.scopus.com/inward/record.uri?eid=2-s2.0-85184931854&doi=10.1109%2fBIBM58861.2023.10385970&partnerID=40&md5=ab12c376968b7111e5a4037491c21307	10.1109/BIBM58861.2023.10385970
464	rayyan-134733186	Extending cBioPortal for Therapy Recommendation Documentation in Molecular Tumor Boards: Development and Usability Study	2023	JMIR Medical Informatics	11	1		Renner, C. and Reimer, N. and Christoph, J. and Busch, H. and Metzger, P. and Boerries, M. and Ustjanzew, A. and Boehm, D. and Unberath, P.	https://www.scopus.com/inward/record.uri?eid=2-s2.0-85180305439&doi=10.2196%2f50017&partnerID=40&md5=b8dc0d14261f3b50e128b6a112d90a75	10.2196/50017
465	rayyan-134733187	TRANSFORMING HEALTHCARE WITH ARTIFICIAL INTELLIGENCE: OPPORTUNITIES AND CHALLENGES	2023	Proceedings of International Conference on Computers and Industrial Engineering, CIE	3		1793-1805	Alhusban, M. and Alhusban, S.	https://www.scopus.com/inward/record.uri?eid=2-s2.0-85184283477&partnerID=40&md5=f2dcf9298e93274b0052221a35992af5
466	rayyan-134733188	Advancing Healthcare: Unleashing the Potential of Cryptography, Blockchain, and Machine Learning	2023	2023 14th International Conference on Computing Communication and Networking Technologies, ICCCNT 2023				Vasista, T.S. and Singh, R.P. and Kumar, P.	https://www.scopus.com/inward/record.uri?eid=2-s2.0-85179842069&doi=10.1109%2fICCCNT56998.2023.10306525&partnerID=40&md5=c956ad75f0deb96a7ed21fead041d5b6	10.1109/ICCCNT56998.2023.10306525
467	rayyan-134733189	Implementation of a System for the Real-Time Recording of Patient Medical Data both Within and Outside the Hemodialysis Unit	2023	14th International Conference on Information, Intelligence, Systems and Applications, IISA 2023				Tsakiridis, D. and Vasiliadis, A. and Tsakiridis, Y.	https://www.scopus.com/inward/record.uri?eid=2-s2.0-85182029472&doi=10.1109%2fIISA59645.2023.10345913&partnerID=40&md5=07733376e9b0db129bb934eb83aa0486	10.1109/IISA59645.2023.10345913
468	rayyan-134733190	Atlas: A Toolset for Efficient Model-Driven Data Exchange in Data Spaces	2023	Proceedings - 2023 ACM/IEEE International Conference on Model Driven Engineering Languages and Systems Companion, MODELS-C 2023			2024-04-08	Klimek, J. and Koupil, P. and Skoda, P. and Bartik, J. and Stenchlak, S. and Necasky, M. and Holubova, I.	https://www.scopus.com/inward/record.uri?eid=2-s2.0-85182403703&doi=10.1109%2fMODELS-C59198.2023.00009&partnerID=40&md5=0d3a46e031507641d9b0963596fcb099	10.1109/MODELS-C59198.2023.00009
469	rayyan-134733191	Analysis of Blockchain Integration in the e-Healthcare Ecosystem	2023	Proceedings - 6th International Conference on Advanced Communication Technologies and Networking, CommNet 2023				Ouaguid, A. and Hanine, M. and Chiba, Z. and Abghour, N. and Ghazal, H.	https://www.scopus.com/inward/record.uri?eid=2-s2.0-85182524492&doi=10.1109%2fCommNet60167.2023.10365182&partnerID=40&md5=f3e61313601ba16c4e8fef8dceea4e93	10.1109/CommNet60167.2023.10365182
470	rayyan-134733192	Semantic Web Technologies	2023	Data Science with Semantic Technologies: New Trends and Future Developments			195-225	Chandrashekar, D.V. and Fazal, S.M. and Suresh Babu, Y. and Senthil Kumar, A.V.	https://www.scopus.com/inward/record.uri?eid=2-s2.0-85190487119&doi=10.1201%2f9781003310785-10&partnerID=40&md5=f721408645924d8c93893d652d938b65	10.1201/9781003310785-10
471	rayyan-134733193	System Architecture for the Combination of Smart Agricultural Implements with Highly Automated Towing Vehicles, from the Implement Manufacturer's Point of View	2023	2023 ASABE Annual International Meeting				RÃ¶ttgermann, S. and Hecheltjen, H. and Haverkamp, S.	https://www.scopus.com/inward/record.uri?eid=2-s2.0-85183580688&doi=10.13031%2faim.202300407&partnerID=40&md5=3cb8a1364a2627c26fe09f44be5da19c	10.13031/aim.202300407
472	rayyan-134733194	Patient trajectory visualization for FHIR healthcare data: A use case on melanoma patients	2023	CEUR Workshop Proceedings	3630		153-160	Li, M. and Galetzka, W. and Eryilmaz, B. and Lodde, G.C. and Livingstone, E. and SchlÃ¶tterer, J. and Seifert, C.	https://www.scopus.com/inward/record.uri?eid=2-s2.0-85184658104&partnerID=40&md5=9d9ea939391409a2e5f149c56cee676f
473	rayyan-134733195	Blockchain-Based Decentralized Platform for Electronic Health Records Management	2023	2023 IEEE International Conference on Blockchain and Distributed Systems Security, ICBDS 2023				Ballal, S. and Chandre, Y. and Pise, R. and Sonare, B. and Patil, S.	https://www.scopus.com/inward/record.uri?eid=2-s2.0-85182259762&doi=10.1109%2fICBDS58040.2023.10346392&partnerID=40&md5=d4bd53ad4dee2e1429bd86801dd30a0a	10.1109/ICBDS58040.2023.10346392
474	rayyan-134733196	2023 5th International Conference on Pattern Analysis and Intelligent Systems, PAIS 2023	2023	2023 5th International Conference on Pattern Analysis and Intelligent Systems, PAIS 2023					https://www.scopus.com/inward/record.uri?eid=2-s2.0-85180102528&partnerID=40&md5=505ce3a5b921c7f179903fbd9fadbb8c
475	rayyan-134733197	Hospital Management System	2023	2023 Intelligent Computing and Control for Engineering and Business Systems, ICCEBS 2023				MacRiga, G.A. and Samyukthaa, V.N. and Yogavarshini, S.	https://www.scopus.com/inward/record.uri?eid=2-s2.0-85189170558&doi=10.1109%2fICCEBS58601.2023.10448756&partnerID=40&md5=bf53f1d0f5b0d2a08e64648760b8681e	10.1109/ICCEBS58601.2023.10448756
476	rayyan-134733198	DEVELOPMENT OF AN INTEROPERABILITY PLATFORM FOR INFORMATION SYSTEMS IN THE EHEALTH DOMAIN, FOR THE PORTUGUESE HEALTH SYSTEM	2023	Proceedings of the International Conferences on ICT, Society, and Human Beings 2023, ICT 2023; and e-Health 2023, EH 2023; Connected Smart Cities 2023, CSC 2023; and Big Data Analytics, Data Mining and Computational Intelligence 2023, BigDaCI 2023			141-148	Pereira, J.D. and Brito, M.A. and Machado, R.J.	https://www.scopus.com/inward/record.uri?eid=2-s2.0-85181765270&partnerID=40&md5=c4724ee21f8616b902dc3ea1e3f78f9e
477	rayyan-134733199	A Framework for Automatic Clustering of EHR Messages Using a Spatial Clustering Approach	2023	Healthcare (Switzerland)	11	3		Ayaz, M. and Pasha, M.F. and Le, T.Y. and Alahmadi, T.J. and Abdullah, N.N.B. and Alhababi, Z.A.	https://www.scopus.com/inward/record.uri?eid=2-s2.0-85147648315&doi=10.3390%2fhealthcare11030390&partnerID=40&md5=7b29992fb0001b29c33668724aeaa8eb	10.3390/healthcare11030390
478	rayyan-134733200	Performance evaluation methodologies for Smart Grid Substation Communication Networks: A survey	2023	Computer Communications	198		228-246	Docquier, T. and Song, Y.-Q. and Chevrier, V. and Pontnau, L. and Ahmed-Nacer, A.	https://www.scopus.com/inward/record.uri?eid=2-s2.0-85143784372&doi=10.1016%2fj.comcom.2022.11.005&partnerID=40&md5=7cc0b02df90845c421f322525f56c74d	10.1016/j.comcom.2022.11.005
479	rayyan-134733201	Cyber Vulnerabilities in Blockchain Electronic Health Records: An In-Depth Threat Analysis	2023	2023 IEEE International Conference on Dependable, Autonomic and Secure Computing, International Conference on Pervasive Intelligence and Computing, International Conference on Cloud and Big Data Computing, International Conference on Cyber Science and Technology Congress, DASC/PiCom/CBDCom/CyberS...			784-791	Brkic, M. and Dinu, H.-S. and Mirkovic, A. and Sabirovic, A. and Khan, S. and Svetinovic, D.	https://www.scopus.com/inward/record.uri?eid=2-s2.0-85182608966&doi=10.1109%2fDASC%2fPiCom%2fCBDCom%2fCy59711.2023.10361458&partnerID=40&md5=ed7761ea92d7cc45d2bddc2883300a33	10.1109/DASC/PiCom/CBDCom/Cy59711.2023.10361458
480	rayyan-134733202	Digital child health: opportunities and obstacles. A joint statement of European Academy of Paediatrics and European Confederation of Primary Care Paediatricians	2023	Frontiers in Pediatrics	11			Siderius, L. and Perera, S.D. and Gelander, L. and Jankauskaite, L. and Katz, M. and Valiulis, A. and Hadjipanayis, A. and Reali, L. and Grossman, Z.	https://www.scopus.com/inward/record.uri?eid=2-s2.0-85181755354&doi=10.3389%2ffped.2023.1264829&partnerID=40&md5=6301d3070bd657e4afe095ff16b8614f	10.3389/fped.2023.1264829
481	rayyan-134733203	AI-based solutions for predicting sepsis in ICUs	2023	2023 IEEE EMBS Special Topic Conference on Data Science and Engineering in Healthcare, Medicine and Biology, IEEECONF 2023			163-164	Stylianides, C. and Alexandropoulou, C.-A. and Sulaiman, W. and Panagiotopoulos, I. and Kleanthous, S. and Dimitrakopoulos, G. and Constantinou, I. and Vassiliou, S. and Garcia, F. and Politi, E. and Ntalaperas, D. and Papageorgiou, X. and Ioannides, N. and Palazis, L. and Pattichis, C.S. and Panayides, A.S.	https://www.scopus.com/inward/record.uri?eid=2-s2.0-85185552622&doi=10.1109%2fIEEECONF58974.2023.10404309&partnerID=40&md5=a0c338563fe6f4755b226fd7919302ee	10.1109/IEEECONF58974.2023.10404309
482	rayyan-134733204	Informatics Workforce to Support the Data Modernization Initiative: Assessment and Capacity Building at a State Public Health Agency	2023	Proceedings - 2023 IEEE 11th International Conference on Healthcare Informatics, ICHI 2023			682-687	Rajamani, S. and Solarz, S. and Koskey, A. and Dawson, T. and Kayser, A. and Woods, H. and Brueske, C. and Schmit, A.D.	https://www.scopus.com/inward/record.uri?eid=2-s2.0-85181565860&doi=10.1109%2fICHI57859.2023.00119&partnerID=40&md5=f1670f8ef4729195f6eb76754ad9d5c4	10.1109/ICHI57859.2023.00119
483	rayyan-134733205	Application of Unified Medical Language System (UMLS) to Standardize Pediatric Drug Data	2023	Proceedings - 2023 IEEE 11th International Conference on Healthcare Informatics, ICHI 2023			753-755	Shamimul Hasan, S.M. and Agasthya, G. and Santel, D. and Bhatnagar, S. and Goethert, I. and Glauser, T. and Pestian, J.	https://www.scopus.com/inward/record.uri?eid=2-s2.0-85181569941&doi=10.1109%2fICHI57859.2023.00138&partnerID=40&md5=05dd241ef879f8be4ff54955fc51ac99	10.1109/ICHI57859.2023.00138
484	rayyan-134733206	Data Fabrics for Multi-Domain Information Systems	2023	2023 19th International Conference on Network and Service Management, CNSM 2023				Habibi, P. and Moghaddassian, M. and Shafaghi, S. and Leon-Garcia, A.	https://www.scopus.com/inward/record.uri?eid=2-s2.0-85180014339&doi=10.23919%2fCNSM59352.2023.10327791&partnerID=40&md5=5e3a27b8b9f0bb0215476b8ed1750bcf	10.23919/CNSM59352.2023.10327791
485	rayyan-134733207	Design Requirements for Secured and Cost-Efficient Blockchain-Based Data Exchange Frameworks in Healthcare	2023	2023 5th International Conference on Blockchain Computing and Applications, BCCA 2023			474-486	Chowdhury, S. and Jurcut, A.D.	https://www.scopus.com/inward/record.uri?eid=2-s2.0-85181772177&doi=10.1109%2fBCCA58897.2023.10338889&partnerID=40&md5=6af5dbac23762f7333e73c640b08747b	10.1109/BCCA58897.2023.10338889
486	rayyan-134733208	A conceptual framework for the ICU of the future evaluated by the MIMIC-III digital archive	2023	Global Knowledge, Memory and Communication				Markopoulos, D. and Tsolakidis, A. and Triantafyllou, I. and Giannakopoulos, G.A. and Skourlas, C.	https://www.scopus.com/inward/record.uri?eid=2-s2.0-85180648503&doi=10.1108%2fGKMC-06-2023-0203&partnerID=40&md5=adb68a4106d3bd70b7a60d9ec0138016	10.1108/GKMC-06-2023-0203
487	rayyan-134733209	A Spatial Knowledge Infrastructure for the Aegean Archipelago	2023	Key Challenges in Geography			35-55	Kopsachilis, V. and Vachtsavanis, N. and Vaitis, M.	https://www.scopus.com/inward/record.uri?eid=2-s2.0-85184733260&doi=10.1007%2f978-3-031-40747-5_3&partnerID=40&md5=d36ca7d3d81ec2a94dabe0230182e09b	10.1007/978-3-031-40747-5_3
488	rayyan-134733210	Large Language Models for Healthcare Data Augmentation: An Example on Patient-Trial Matching	2023	AMIA ... Annual Symposium proceedings. AMIA Symposium	2023		1324-1333	Yuan, J. and Tang, R. and Jiang, X. and Hu, X.	https://www.scopus.com/inward/record.uri?eid=2-s2.0-85182539509&partnerID=40&md5=483ea0caa4ccd7f763a2730a75b76ddb
489	rayyan-134733211	The Importance of Semantic Interoperability in The Internet of Things (IoT)	2023	CEUR Workshop Proceedings	3638		17-30	Guerroudj, B. and Siam, A.	https://www.scopus.com/inward/record.uri?eid=2-s2.0-85186692134&partnerID=40&md5=0a52a33ddc8b35b661aaab37f0d1a9cd
490	rayyan-134733212	A Blockchain Based Approach for E-Prescription System Security and Traceability	2023	CEUR Workshop Proceedings	3616		2024-06-16	Bounab, R. and Zarour, K. and Guelib, B. and Bouazza, A.	https://www.scopus.com/inward/record.uri?eid=2-s2.0-85184105892&partnerID=40&md5=24b2898920e7753051c27f6e63819453
491	rayyan-134733213	An Open Dataset Storage Standard for 6G Testbeds	2023	IEEE Conference on Antenna Measurements and Applications, CAMA			347-352	Callebaut, G. and Sandra, M. and Nelson, C. and Wilding, T. and Delabie, D. and Deutschmann, B.J.B. and Tarneberg, W. and Fitzgerald, E. and Johansson, A.J. and Van Der Perre, L.	https://www.scopus.com/inward/record.uri?eid=2-s2.0-85182266673&doi=10.1109%2fCAMA57522.2023.10352848&partnerID=40&md5=b2fb84e8a825601aa7c664caf6134c5f	10.1109/CAMA57522.2023.10352848
492	rayyan-134733214	The SMART Text2FHIR Pipeline	2023	AMIA ... Annual Symposium proceedings. AMIA Symposium	2023		514-520	Miller, T.A. and McMurry, A.J. and Jones, J. and Gottlieb, D. and Mandl, K.D.	https://www.scopus.com/inward/record.uri?eid=2-s2.0-85182542754&partnerID=40&md5=beddd494cc6cd77babd3f464da272e7d
493	rayyan-134733215	From Theory to Practice: A Systematic Review of Digital Twin Implementations Across Industry 4.0	2023	2023 14th International Conference on Computing Communication and Networking Technologies, ICCCNT 2023				Sharma, V. and Sharma, K. and Kumar, A.	https://www.scopus.com/inward/record.uri?eid=2-s2.0-85179849085&doi=10.1109%2fICCCNT56998.2023.10308052&partnerID=40&md5=5e80d53c7bb4e017d4144b841acfc5e7	10.1109/ICCCNT56998.2023.10308052
494	rayyan-134733216	An Effective Hybrid Recommender System for Cardiovascular Illness Based on IoT	2023	2023 10th IEEE Uttar Pradesh Section International Conference on Electrical, Electronics and Computer Engineering, UPCON 2023			446-451	Sumaiya, M. and Kumar Shukla, S. and Sreenivasulu, K. and Gehlot, A. and De Castro Dantas Sales, F. and Ushasree, R.	https://www.scopus.com/inward/record.uri?eid=2-s2.0-85187393970&doi=10.1109%2fUPCON59197.2023.10434564&partnerID=40&md5=0501183b14eb00c93e4707a7d755f6e3	10.1109/UPCON59197.2023.10434564
495	rayyan-134733217	The semantic link between domain-based BIM models	2023	CEUR Workshop Proceedings	3633		98-109	Teclaw, W. and Rasmussen, M.H. and Labonnote, N. and Oraskari, J. and Hjelseth, E.	https://www.scopus.com/inward/record.uri?eid=2-s2.0-85184366457&partnerID=40&md5=ed14d9c4a4bc082acf3f74f478ce3791
496	rayyan-134733218	Smart product-service systems in the healthcare industry: Intelligent connected products and stakeholder communication drive digital health service adoption	2023	Heliyon	9	2		Negash, Y.T. and Calahorrano Sarmiento, L.S.	https://www.scopus.com/inward/record.uri?eid=2-s2.0-85147816278&doi=10.1016%2fj.heliyon.2023.e13137&partnerID=40&md5=06e26348445f9479c31fe5a252d44220	10.1016/j.heliyon.2023.e13137
497	rayyan-134733219	Visualization of a Domain Knowledge (A Case Study of Crops Ontology)	2023	CEUR Workshop Proceedings	3638		90-97	Ayorinde, I.T.	https://www.scopus.com/inward/record.uri?eid=2-s2.0-85186722987&partnerID=40&md5=e980f424a2dd08d5f6224ec06ed1fe51
498	rayyan-134733220	Radiologic image sharing among U.S. childrenâ€™s hospitals	2023	Pediatric Radiology	53	2	193-197	Roddenberry, N.R. and Hartmann, T.C. and Smith, J.E. and Hayes, L.L.	https://www.scopus.com/inward/record.uri?eid=2-s2.0-85136210562&doi=10.1007%2fs00247-022-05474-9&partnerID=40&md5=3c7d160b867fb4ec25935cad2f3d080c	10.1007/s00247-022-05474-9
499	rayyan-134733221	Policy context for digital transformation: benefits and challenges of implementing EU digital health regulation	2023	ERS Monograph	2023		132-141	Sunyer-Vidal, J.-G. and Rodes, M. and LupiÃ¡Ã±ez-Villanueva, F.	https://www.scopus.com/inward/record.uri?eid=2-s2.0-85187126650&doi=10.1183%2f2312508X.10001423&partnerID=40&md5=750616e888905804495e05dce39fd39d	10.1183/2312508X.10001423
500	rayyan-134733222	Blockchain for Healthcare 4.0: Technology, Challenges, and Applications	2023	Blockchain for Healthcare 4.0: Technology, Challenges, and Applications			1-308	Malviya, R. and Sundram, S.	https://www.scopus.com/inward/record.uri?eid=2-s2.0-85180855171&doi=10.1201%2f9781003408246&partnerID=40&md5=1e3069e11d37ea17ceae172c9d4ec846	10.1201/9781003408246
501	rayyan-134733223	Non-Fungible Tokens (NFTs) as a Means for Blockchain Networks Integration in Healthcare	2023	5th Conference on Blockchain Research and Applications for Innovative Networks and Services, BRAINS 2023				Al-Sumaidaee, G. and Alkhudary, R. and Zilic, Z.	https://www.scopus.com/inward/record.uri?eid=2-s2.0-85179626053&doi=10.1109%2fBRAINS59668.2023.10316782&partnerID=40&md5=82ee400057e85c89ee8a6df547a47051	10.1109/BRAINS59668.2023.10316782
502	rayyan-134733224	The Semantic Overlay Architecture for Data Interoperability and Exchange	2023	Proceedings of 2023 IEEE International Conference on Data and Software Engineering, ICoDSE 2023			232-237	Ekaputra, F.J. and Fabianek, C. and Unterholzer, G. and Gringinger, E.	https://www.scopus.com/inward/record.uri?eid=2-s2.0-85177479508&doi=10.1109%2fICoDSE59534.2023.10291689&partnerID=40&md5=dd7ba896ed78b022c1e71c1352f0eaf0	10.1109/ICoDSE59534.2023.10291689
503	rayyan-134733225	Finding Closeness Between EHRMDS and Open-Source Electronic Health Record Systems: An Analytical Approach	2023	Communications in Computer and Information Science	1789		122-134	Dutta, B. and Bain, D.	https://www.scopus.com/inward/record.uri?eid=2-s2.0-85172163080&doi=10.1007%2f978-3-031-39141-5_11&partnerID=40&md5=6464c89be29e68f2a15d578a3991f559	10.1007/978-3-031-39141-5_11
504	rayyan-134733226	DESIGN AND IMPLEMENTATION OF A NOVEL OPEN-SOURCE WEB-GIS APPLICATION FOR A HARMONIZED EPC DOCUMENTATION ACROSS EUROPE	2023	Proceedings of SPIE - The International Society for Optical Engineering	12786			Kontopoulos, C. and Vrakopoulos, K. and Manzini, A. and Ioannidis, D. and Katsaros, N. and Koltsios, S. and Mpouzianas, N. and Charalampopoulou, V.	https://www.scopus.com/inward/record.uri?eid=2-s2.0-85174240279&doi=10.1117%2f12.2682961&partnerID=40&md5=361d42c9c900b40b99754acabd9bf7f5	10.1117/12.2682961
505	rayyan-134733227	Automated HL7v2 LRI informatics framework for streamlining genomics-EHR data integration	2023	Journal of Pathology Informatics	14			Dolin, R.H. and Gupta, R. and Newsom, K. and Heale, B.S.E. and Gothi, S. and Starostik, P. and Chamala, S.	https://www.scopus.com/inward/record.uri?eid=2-s2.0-85171655043&doi=10.1016%2fj.jpi.2023.100330&partnerID=40&md5=c9a8b78de91c20215a1b6cff6f76bba2	10.1016/j.jpi.2023.100330
506	rayyan-134733228	Blockchain and Machine Learning in EHR Security: A Systematic Review	2023	IEEE Access	11		130230-130256	Zukaib, U. and Cui, X. and Hassan, M. and Harris, S. and Hadi, H.J. and Zheng, C.	https://www.scopus.com/inward/record.uri?eid=2-s2.0-85177066884&doi=10.1109%2fACCESS.2023.3333229&partnerID=40&md5=89c5162e5636243fd466c4e126cb2422	10.1109/ACCESS.2023.3333229
507	rayyan-134733229	Apache Spark in Healthcare: Advancing Data-Driven Innovations and Better Patient Care	2023	International Journal of Advanced Computer Science and Applications	14	6	608-616	Shrotriya, L. and Sharma, K. and Parashar, D. and Mishra, K. and Rawat, S.S. and Pagare, H.	https://www.scopus.com/inward/record.uri?eid=2-s2.0-85165095863&doi=10.14569%2fIJACSA.2023.0140665&partnerID=40&md5=c9866c3bbfbda67c16ddc3df2822bd13	10.14569/IJACSA.2023.0140665
508	rayyan-134733230	Design pattern recommendations for building decentralized healthcare applications	2023	Frontiers in Blockchain	6			Zhang, P. and Kelley, A. and Schmidt, D.C. and White, J.	https://www.scopus.com/inward/record.uri?eid=2-s2.0-85177889104&doi=10.3389%2ffbloc.2023.1006058&partnerID=40&md5=8afad63c831f14fc0ecdb4875705efb9	10.3389/fbloc.2023.1006058
509	rayyan-134733231	Data Exchange Interoperability Protocol for Electric Vehicle Charging Systems Infrastructure	2023	EUROCON 2023 - 20th International Conference on Smart Technologies, Proceedings			193-198	Haneem, F. and Kama, N. and Adam, R.M. and Basri, S. and Rusli, H.M. and Sarkan, H.M.	https://www.scopus.com/inward/record.uri?eid=2-s2.0-85168695499&doi=10.1109%2fEUROCON56442.2023.10198979&partnerID=40&md5=2cd01c87c57b86070a54f64b607c8ce4	10.1109/EUROCON56442.2023.10198979
510	rayyan-134733232	Precision Learning Through Data Intelligence	2023	Lecture Notes in Computer Science (including subseries Lecture Notes in Artificial Intelligence and Lecture Notes in Bioinformatics)	14044		174-187	Watz, E. and Neubauer, P. and Shires, R. and May, J.	https://www.scopus.com/inward/record.uri?eid=2-s2.0-85171459997&doi=10.1007%2f978-3-031-34735-1_13&partnerID=40&md5=93dd843150040190af8f79a926674365	10.1007/978-3-031-34735-1_13
511	rayyan-134733233	Composable Semantic Data Transformation Pipelines with Chimera	2023	CEUR Workshop Proceedings	3471			Grassi, M. and Scrocca, M. and Carenini, A. and Comerio, M. and Celino, I.	https://www.scopus.com/inward/record.uri?eid=2-s2.0-85173455569&partnerID=40&md5=942da3bce22af4fd71307ad22dee1035
512	rayyan-134733234	Enhancing Blockchain Interoperability Through Sidechain Integration andÂ Valid-Time-Key Data Access Control	2023	Lecture Notes on Data Engineering and Communications Technologies	188		213-224	Tran, T.-D. and Vo, K.A. and Tram, N.B.T. and Kim, N.N.B. and Duy, P.T. and Pham, V.-H.	https://www.scopus.com/inward/record.uri?eid=2-s2.0-85175144319&doi=10.1007%2f978-3-031-46749-3_21&partnerID=40&md5=e2c2351cee439a2ae58853a110eb6e53	10.1007/978-3-031-46749-3_21
513	rayyan-134733235	Integrating oncology, radiology, and nuclear medicine into theranostics	2023	Onkologia i Radioterapia	17	10	529-537	Sahu, Y. and Bhoyar, N. and Sahu, K.	https://www.scopus.com/inward/record.uri?eid=2-s2.0-85176591663&partnerID=40&md5=53fe0a49c608a45da8cbd4b4e11bf01d
514	rayyan-134733236	Improving Interoperability in the Exchange of Digital Twin Data Within Engineering Processes	2023	Communications in Computer and Information Science	1867		131-150	Liepert, C. and Stary, C. and Lamprecht, A. and ZÃ¼gn, D.	https://www.scopus.com/inward/record.uri?eid=2-s2.0-85172737390&doi=10.1007%2f978-3-031-40213-5_10&partnerID=40&md5=348f0a6afcd2b9e83a8b22c6eb8ed3ef	10.1007/978-3-031-40213-5_10
515	rayyan-134733237	Requirements for Interoperable Blockchain Systems: A Systematic Literature Review	2023	Lecture Notes in Networks and Systems	768		41-55	Mafike, S.S. and Mawela, T.	https://www.scopus.com/inward/record.uri?eid=2-s2.0-85171528292&doi=10.1007%2f978-3-031-42317-8_4&partnerID=40&md5=e5cc00ebe14ce7fda8bf206cc07347e0	10.1007/978-3-031-42317-8_4
516	rayyan-134733238	Facilitators and Barriers in the Implementation of a Digital Surveillance and Outbreak Response System in Ghana Before and During the COVID-19 Pandemic: Qualitative Analysis of Stakeholder Interviews	2023	JMIR Formative Research	7	1		Kaburi, B.B. and Wyss, K. and Kenu, E. and Asiedu-Bekoe, F. and Hauri, A.M. and Odai Laryea, D. and Klett-Tammen, C.J. and Leone, F. and Walter, C. and Krause, G.	https://www.scopus.com/inward/record.uri?eid=2-s2.0-85177822918&doi=10.2196%2f45715&partnerID=40&md5=e403a3b91900335c80df95b1dd9a51d3	10.2196/45715
517	rayyan-134733239	Digital technologies for NCD prevention and control	2023	Noncommunicable Diseases: A Compendium			362-368	Joshi, S. and Bagayoko, C.O. and Babington-Ashaye, A. and Geissbuhler, A.	https://www.scopus.com/inward/record.uri?eid=2-s2.0-85171017898&doi=10.4324%2f9781003306689-54&partnerID=40&md5=db5dd3118af14bfd91fd1662036b4f6d	10.4324/9781003306689-54
518	rayyan-134733240	Exploring the barriers and facilitators to implementing electronic health records in a middle-income country: a qualitative study from South Africa	2023	Frontiers in Digital Health	5			Zharima, C. and Griffiths, F. and Goudge, J.	https://www.scopus.com/inward/record.uri?eid=2-s2.0-85168387865&doi=10.3389%2ffdgth.2023.1207602&partnerID=40&md5=45578875a942a6c0f672af558ae01a45	10.3389/fdgth.2023.1207602
519	rayyan-134733241	A systematic review of data elements of computerized physician order entry (CPOE): mapping the data to FHIR	2023	Informatics for Health and Social Care	48	4	402-419	Montazeri, M. and Khajouei, R. and Afraz, A. and Ahmadian, L.	https://www.scopus.com/inward/record.uri?eid=2-s2.0-85171524084&doi=10.1080%2f17538157.2023.2255285&partnerID=40&md5=8591a3c88e99127550fda5ac7bda55bd	10.1080/17538157.2023.2255285
520	rayyan-134733242	Unlocking theÂ Power ofÂ Semantic Interoperability inÂ Industry 4.0: AÂ Comprehensive Overview	2023	Lecture Notes in Computer Science (including subseries Lecture Notes in Artificial Intelligence and Lecture Notes in Bioinformatics)	14382		82-96	Amara, F.Z. and Djezzar, M. and Hemam, M. and Tiwari, S. and Hafidi, M.M.	https://www.scopus.com/inward/record.uri?eid=2-s2.0-85177474726&doi=10.1007%2f978-3-031-47745-4_7&partnerID=40&md5=a1051f6b9fa21fc6c7fcc48f628760a0	10.1007/978-3-031-47745-4_7
521	rayyan-134733243	Blockchain based Smart Healthcare System	2023	International Conference on Sustainable Computing and Smart Systems, ICSCSS 2023 - Proceedings			1480-1484	Marry, P. and Yenumula, K. and Katakam, A. and Bollepally, A. and Athaluri, A.	https://www.scopus.com/inward/record.uri?eid=2-s2.0-85166177100&doi=10.1109%2fICSCSS57650.2023.10169704&partnerID=40&md5=ec6fd00d2b68d74d71be9391d5652230	10.1109/ICSCSS57650.2023.10169704
522	rayyan-134733244	Interoperable, Domain-Specific Extensions for the German Corona Consensus (GECCO) COVID-19 Research Data Set Using an Interdisciplinary, Consensus-Based Workflow: Data Set Development Study	2023	JMIR Medical Informatics	11			Lichtner, G. and Haese, T. and Brose, S. and RÃ¶hrig, L. and Lysyakova, L. and Rudolph, S. and Uebe, M. and Sass, J. and Bartschke, A. and Hillus, D. and Kurth, F. and Sander, L.E. and Eckart, F. and Toepfner, N. and Berner, R. and Frey, A. and DÃ¶rr, M. and Vehreschild, J.J. and von Kalle, C. and Thun, S.	https://www.scopus.com/inward/record.uri?eid=2-s2.0-85165950642&doi=10.2196%2f45496&partnerID=40&md5=8d6b0a17aea60db602e30b33eae14770	10.2196/45496
523	rayyan-134733245	Clinical Decision Support to Reduce Opioid Prescriptions for Dental Extractions using SMART on FHIR: Implementation Report	2023	JMIR Medical Informatics	11	1		Rindal, D.B. and Pasumarthi, D.P. and Thirumalai, V. and Truitt, A.R. and Asche, S.E. and Worley, D.C. and Kane, S.M. and Gryczynski, J. and Mitchell, S.	https://www.scopus.com/inward/record.uri?eid=2-s2.0-85177754058&doi=10.2196%2f45636&partnerID=40&md5=18d51f6eca354689138514340e79fb37	10.2196/45636
524	rayyan-134733246	Improving data quality in healthcare: medical informatics tools and standards	2023	Convegno Nazionale di Bioingegneria				Giacomini, M. and Mora, S. and Lazarova, E. and Maggi, N. and Ruggiero, C.	https://www.scopus.com/inward/record.uri?eid=2-s2.0-85175847011&partnerID=40&md5=b1fa1b2759e37ec77fcb64ec4de14795
525	rayyan-134733247	Enhancing Data Science Interoperability: An Innovative System forÂ Managing OpenEHR Structures	2023	Communications in Computer and Information Science	1942		288-299	Dias, M. and Sousa, R. and Duarte, J. and Peixoto, H. and Abelha, A. and Machado, J.	https://www.scopus.com/inward/record.uri?eid=2-s2.0-85177871998&doi=10.1007%2f978-981-99-7969-1_21&partnerID=40&md5=19b18d908fc002f4b8eab31c03dfc5f0	10.1007/978-981-99-7969-1_21
526	rayyan-134733248	Perceived Impact of Digital Health Maturity on Patient Experience, Population Health, Health Care Costs, and Provider Experience: Mixed Methods Case Study	2023	Journal of Medical Internet Research	25			Woods, L. and Dendere, R. and Eden, R. and Grantham, B. and Krivit, J. and Pearce, A. and McNeil, K. and Green, D. and Sullivan, C.	https://www.scopus.com/inward/record.uri?eid=2-s2.0-85165517091&doi=10.2196%2f45868&partnerID=40&md5=6caf7d52a3b8c7a4264a7777576e02ff	10.2196/45868
527	rayyan-134733249	Machine Learningâ€“Enabled Clinical Information Systems Using Fast Healthcare Interoperability Resources Data Standards: Scoping Review	2023	JMIR Medical Informatics	11	1		Balch, J.A. and Ruppert, M.M. and Loftus, T.J. and Guan, Z. and Ren, Y. and Upchurch, G.R. and Ozrazgat-Baslanti, T. and Rashidi, P. and Bihorac, A.	https://www.scopus.com/inward/record.uri?eid=2-s2.0-85174523271&doi=10.2196%2f48297&partnerID=40&md5=381c0d46b3a96ae1e24a4b979b2fa089	10.2196/48297
528	rayyan-134733250	Enabling Data Interoperability for Decentralized, Smart, and Connected Health Applications	2023	Proceedings - 2023 IEEE/ACM International Conference on Connected Health: Applications, Systems and Engineering Technologies, CHASE 2023			214-215	Seneviratne, O.	https://www.scopus.com/inward/record.uri?eid=2-s2.0-85167420532&doi=10.1145%2f3580252.3589433&partnerID=40&md5=84272d6c7447c46ec2eb6ea5e03a630d	10.1145/3580252.3589433
529	rayyan-134733251	Venous access: National guideline and registry development (VANGUARD): Advancing patient-centered venous access care through the development of a national coordinated registry network	2023	Journal of Medical Internet Research	25	1		Iorga, A. and Velezis, M.J. and Marinac-Dabic, D. and Lario, R.F. and Huff, S.M. and Gore, B. and Mermel, L.A. and Charles Bailey, L. and Skapik, J. and Willis, D. and Lee, R.E. and Hurst, F.P. and Gressler, L.E. and Reed, T.L. and Towbin, R. and Baskin, K.M.	https://www.scopus.com/inward/record.uri?eid=2-s2.0-85177742883&doi=10.2196%2f43658&partnerID=40&md5=1bd9c1a589510efb2313f8530cb8682d	10.2196/43658
530	rayyan-134733252	A hackathon as a tool to enhance research and practice on electronic health record systemsâ€™ interoperability for chronic disease management and prevention	2023	Frontiers in Digital Health	5			Rigas, E.S. and Kostomanolakis, S. and Kyriakoulakos, N. and Kounalakis, D. and Petrakis, I. and Berler, A. and Boumpaki, A. and Karanikas, H. and Kelepouris, A. and Bamidis, P.D. and Katehakis, D.G.	https://www.scopus.com/inward/record.uri?eid=2-s2.0-85178041964&doi=10.3389%2ffdgth.2023.1275711&partnerID=40&md5=1e876c2e854c0be9b0e56d7f32070b8b	10.3389/fdgth.2023.1275711
531	rayyan-134733253	Web 3.0 Meets Web3: Exploring the Convergence of Semantic Web and Blockchain Technologies	2023	CEUR Workshop Proceedings	3443			Seneviratne, O. and McGuinness, D.L.	https://www.scopus.com/inward/record.uri?eid=2-s2.0-85168689997&partnerID=40&md5=71c3a6cc0a4da14b665af852bd9560b8
532	rayyan-134733254	Improving Library Document Resource Management and Data Sharing Through Semantic Web Technology	2023	Proceedings - 2023 3rd International Conference on Pervasive Computing and Social Networking, ICPCSN 2023			1373-1380	Muruganantham, A. and Velmurugan, R. and Kumar, R.	https://www.scopus.com/inward/record.uri?eid=2-s2.0-85175265842&doi=10.1109%2fICPCSN58827.2023.00230&partnerID=40&md5=645458bb834c41c822ea252c85c3e914	10.1109/ICPCSN58827.2023.00230
533	rayyan-134733255	THE PERFORMANCE OF IIOT COMMUNICATION STANDARDS	2023	Diagnostyka	24	3		Walczak, M. and Hetmanczyk, M.	https://www.scopus.com/inward/record.uri?eid=2-s2.0-85174528508&doi=10.29354%2fdiag%2f169033&partnerID=40&md5=383978c6b6a106addccb856a7172c75e	10.29354/diag/169033
534	rayyan-134733256	Using BPMN for medical guidelines that integrate with FHIR-RDF	2023	CEUR Workshop Proceedings	3415		2024-01-10	Kober, G. and Robaldo, L. and Paschke, A.	https://www.scopus.com/inward/record.uri?eid=2-s2.0-85165782296&partnerID=40&md5=670ea61ecd15b1ff13e3b7b978568253
535	rayyan-134733257	Camtrap DP: an open standard for the FAIR exchange and archiving of camera trap data	2023	Remote Sensing in Ecology and Conservation				Bubnicki, J.W. and Norton, B. and Baskauf, S.J. and Bruce, T. and Cagnacci, F. and Casaer, J. and Churski, M. and Cromsigt, J.P.G.M. and Farra, S.D. and Fiderer, C. and Forrester, T.D. and Hendry, H. and Heurich, M. and Hofmeester, T.R. and Jansen, P.A. and Kays, R. and Kuijper, D.P.J. and Liefting, Y. and Linnell, J.D.C. and Luskin, M.S. and Mann, C. and Milotic, T. and Newman, P. and Niedballa,…	https://www.scopus.com/inward/record.uri?eid=2-s2.0-85179311473&doi=10.1002%2frse2.374&partnerID=40&md5=a80d432e828df1d0aac2e107278d90db	10.1002/rse2.374
536	rayyan-134733258	Electronic Healthcare Management System Using Blockchain Technology	2023	Proceedings of the International Conference on Circuit Power and Computing Technologies, ICCPCT 2023			869-877	Godwin Ponsam, J. and Duvvuri, S. and Roy, S.	https://www.scopus.com/inward/record.uri?eid=2-s2.0-85173849177&doi=10.1109%2fICCPCT58313.2023.10245668&partnerID=40&md5=016fe7b58214a45fa4386157d78eaa3b	10.1109/ICCPCT58313.2023.10245668
537	rayyan-134733259	Practical Implementation of Multithreaded Communication Protocols in Modern Protection Relays	2023	Electric Power Components and Systems				Shobole, A.A. and Abafogi, M. and Colak, I.	https://www.scopus.com/inward/record.uri?eid=2-s2.0-85170706320&doi=10.1080%2f15325008.2023.2255593&partnerID=40&md5=65cd509831d223a7cc008a7ffbc0077d	10.1080/15325008.2023.2255593
538	rayyan-134733260	Categorization of Health Determinants into an EHR Paradigm Based on HL7 FHIR	2023	Communications in Computer and Information Science	1856		299-323	Kiourtis, A. and Mavrogiorgou, A. and Kleftakis, S. and Kyriazis, D. and Torelli, F. and Martino, D. and De Nigro, A.	https://www.scopus.com/inward/record.uri?eid=2-s2.0-85169053457&doi=10.1007%2f978-3-031-37496-8_16&partnerID=40&md5=9fe33c99458f4da11e845d9d6206debe	10.1007/978-3-031-37496-8_16
539	rayyan-134733261	FASS-ECG: A FHIR Cloud API to Enable Streaming and Storage of Continuous 12-leads ECGs	2023	Proceedings - IEEE Symposium on Computer-Based Medical Systems	2023		898-903	Pereira, C.R. and Sousa, A.P. and Itturriet, F.P. and Machado, J.C. and Del Mestre Martins, A.L.	https://www.scopus.com/inward/record.uri?eid=2-s2.0-85166467693&doi=10.1109%2fCBMS58004.2023.00339&partnerID=40&md5=c3933ec720afcfe3a4cfd846da93a612	10.1109/CBMS58004.2023.00339
540	rayyan-134733262	Usability evaluation of interoperability interfaces in electronic medical record systems	2023	Health Services and Outcomes Research Methodology				Mehmood, N.Q. and Mahfooz, S.Z. and Faroom, S. and Mencke, S. and Qamar, N.	https://www.scopus.com/inward/record.uri?eid=2-s2.0-85169806285&doi=10.1007%2fs10742-023-00312-3&partnerID=40&md5=3be7347a317b5064d9bf45fa1940ea4d	10.1007/s10742-023-00312-3
541	rayyan-134733263	Blockchain-enabled healthcare data management: a potential for COVID-19 outbreak to reinforce deployment	2023	International Journal of Business Information Systems	43	3	348-368	Attaran, M.	https://www.scopus.com/inward/record.uri?eid=2-s2.0-85166309288&doi=10.1504%2fIJBIS.2023.132068&partnerID=40&md5=d96dd0463faadb8802017f6451d5ddb8	10.1504/IJBIS.2023.132068
542	rayyan-134733264	A Review of Big Data Trends and Challenges in Healthcare	2023	International Journal of Technology	14	6	1320-1333	Baloch, L. and Bazai, S.U. and Marjan, S. and Aftab, F. and Aslam, S. and Neo, T.-K. and Amphawan, A.	https://www.scopus.com/inward/record.uri?eid=2-s2.0-85176150638&doi=10.14716%2fijtech.v14i6.6643&partnerID=40&md5=ea46a696d40eb52c7b5a8567438eff1f	10.14716/ijtech.v14i6.6643
543	rayyan-134733265	Semantic Information Extraction from Multi-modal Technical Document	2023	Iberian Conference on Information Systems and Technologies, CISTI	2023			Tufek, N.	https://www.scopus.com/inward/record.uri?eid=2-s2.0-85169798403&doi=10.23919%2fCISTI58278.2023.10211635&partnerID=40&md5=89f1db5cd9f67dc2db7d8d66f2be0cfb	10.23919/CISTI58278.2023.10211635
544	rayyan-134733266	OPC UA Implementation for Industrial Automation - Part 2: Integrating PubSub Model with TSN	2023	2023 1st International Conference on Circuits, Power, and Intelligent Systems, CCPIS 2023				Reddy, G.P. and Kumar, Y.V.P. and Reddy, Y.J. and Maddireddy, S.R. and Prabhudesai, S. and Reddy, C.P.	https://www.scopus.com/inward/record.uri?eid=2-s2.0-85177590448&doi=10.1109%2fCCPIS59145.2023.10291682&partnerID=40&md5=83994b69d883b6209f8ef08b1cbeaab1	10.1109/CCPIS59145.2023.10291682
545	rayyan-134733267	Medical Record Management for Disease Management	2023	Intelligent Systems in Healthcare and Disease Identification using Data Science			189-208	Gururaj, H.L. and Gowda, S.B.C. and Basavesha, D.	https://www.scopus.com/inward/record.uri?eid=2-s2.0-85173906172&doi=10.1201%2f9781003354178-6&partnerID=40&md5=0eed00be2361e217049f865bcaa8b42d	10.1201/9781003354178-6
546	rayyan-134733268	Designing Interoperable Health Care Services Based on Fast Healthcare Interoperability Resources: Literature Review	2023	JMIR Medical Informatics	11			Nan, J. and Xu, L.-Q.	https://www.scopus.com/inward/record.uri?eid=2-s2.0-85169471980&doi=10.2196%2f44842&partnerID=40&md5=21c483b9a8bb380b8266bbb631321ac0	10.2196/44842
547	rayyan-134733269	Decentralized Identification and Information Exchange in Distributed, Blockchain-Based Internet Architectures: A Technology Review	2023	International Conference on Web Information Systems and Technologies, WEBIST - Proceedings			535-544	da Fonseca, L.M.M. and Barzegar, H.R. and Pahl, C.	https://www.scopus.com/inward/record.uri?eid=2-s2.0-85179584782&doi=10.5220%2f0012254900003584&partnerID=40&md5=412586bb63c175952699e66566d8f07a	10.5220/0012254900003584
548	rayyan-134733270	Use of Digitization for the Design of a Railway Arch Bridge in Azerbaijan	2023	IABSE Symposium Istanbul 2023: Long Span Bridges - Proceeding Book			213-220	Devedzic, Z. and Stampler, J. and Gidey, M. and HarputoÄŸlu, Z. and Akray, A.	https://www.scopus.com/inward/record.uri?eid=2-s2.0-85171473729&partnerID=40&md5=ee30131444ec97394e21ff8c1cd1b1d5
549	rayyan-134733271	Digital health	2023	European Journal of Hospital Pharmacy				Van Der Schors, T. and Lozano-BlÃ¡zquez, A. and Kuruc Poje, D. and MiljkoviÄ‡, N. and SÃ¼le, A. and Kohl, S.	https://www.scopus.com/inward/record.uri?eid=2-s2.0-85170847052&doi=10.1136%2fejhpharm-2023-003918&partnerID=40&md5=6ac5b5b92f4eea2bf5611496b31e82da	10.1136/ejhpharm-2023-003918
550	rayyan-134733272	Direct data flows as alternative to file-based Exchanges in AEC A comparative case study of two plugin developments	2023	Proceedings of the International Conference on Education and Research in Computer Aided Architectural Design in Europe	1		263-272	Ismail, A.W. and Marin, P.	https://www.scopus.com/inward/record.uri?eid=2-s2.0-85171841734&doi=10.52842%2fconf.ecaade.2023.1.263&partnerID=40&md5=b2d41c56b54f2e5befc1ef5e6ef55070	10.52842/conf.ecaade.2023.1.263
551	rayyan-134733273	Walking the talk in digital transformation of regulatory review	2023	Frontiers in Medicine	10			Khalil, R. and Macdonald, J.C. and Gustafson, A. and Aljuburi, L. and Bisordi, F. and Beakes-Read, G.	https://www.scopus.com/inward/record.uri?eid=2-s2.0-85167695598&doi=10.3389%2ffmed.2023.1233142&partnerID=40&md5=5f1ec51da70c8685fc73ae570bf7ddbd	10.3389/fmed.2023.1233142
552	rayyan-134733274	Towards aligning IoT data with domain-specific ontologies through Semantic Web technologies and NLP	2023	CEUR Workshop Proceedings	3510			Singh, M. and Vakaj, E. and Rizou, S. and Wu, W.	https://www.scopus.com/inward/record.uri?eid=2-s2.0-85175613863&partnerID=40&md5=3a1de4d937346faeb4fb3b81d52ec7e7
553	rayyan-134733275	From Traditional Data Models to Blockchain Technology: A Polyglot Persistence Approach to Store the Electronic Health Record	2023	Lecture Notes in Networks and Systems	711		188-201	AraÃºjo, A. and Couto, H. and Times, V. and Soares, R.	https://www.scopus.com/inward/record.uri?eid=2-s2.0-85174701507&doi=10.1007%2f978-3-031-37717-4_13&partnerID=40&md5=342ae00ef7da5745dc228c4a792c7948	10.1007/978-3-031-37717-4_13
554	rayyan-134733276	Personal Health Trajectory Traceability using Blockchain Technology	2023	Proceedings - 2023 IEEE International Conference on Digital Health, ICDH 2023			322-324	Rojo, J. and Garcia-Alonso, J. and Hernandez, J. and Murillo, J.M. and Helal, S.	https://www.scopus.com/inward/record.uri?eid=2-s2.0-85172311874&doi=10.1109%2fICDH60066.2023.00054&partnerID=40&md5=5f6eb9d9e7ca2e68fc59a70c2092e06b	10.1109/ICDH60066.2023.00054
555	rayyan-134733277	A Novel Interoperability Evaluation Framework for the Warehouse Management System	2023	IECON Proceedings (Industrial Electronics Conference)				Thayil, T. and Zhang, J. and Vadakkepat, P. and Al Mamun, A. and Sagar, K.	https://www.scopus.com/inward/record.uri?eid=2-s2.0-85179512507&doi=10.1109%2fIECON51785.2023.10312572&partnerID=40&md5=885da2313b0d064a4eae3ea9d7cb6c93	10.1109/IECON51785.2023.10312572
556	rayyan-134733278	Practical Guidelines for Developing Secure FHIR Applications	2023	Lecture Notes in Networks and Systems	691		245-252	Mense, A. and Kienast, L. and Noori, A.R. and Rathkolb, M. and Seidinger, D. and PavÃ£o, J.	https://www.scopus.com/inward/record.uri?eid=2-s2.0-85169029488&doi=10.1007%2f978-3-031-33258-6_22&partnerID=40&md5=12f490486cfac4055fbe8aea5cd319fb	10.1007/978-3-031-33258-6_22
557	rayyan-134733279	Development of an OpenMRS-OMOP ETL tool to support informatics research and collaboration in LMICs	2023	Computer Methods and Programs in Biomedicine Update	4			Espinoza, J. and Sikder, S. and Lulejian, A. and Levine, B.	https://www.scopus.com/inward/record.uri?eid=2-s2.0-85171468780&doi=10.1016%2fj.cmpbup.2023.100119&partnerID=40&md5=89ce28aa3ecd4166b2b91d84d25c74ca	10.1016/j.cmpbup.2023.100119
558	rayyan-134733280	Structure of Health Information With Different Information Models: Evaluation Study With Competency Questions	2023	JMIR Medical Informatics	11			Rossander, A. and Karlsson, D.	https://www.scopus.com/inward/record.uri?eid=2-s2.0-85167513667&doi=10.2196%2f46477&partnerID=40&md5=c49b2ac782c601bc721db36f8c6b1f11	10.2196/46477
559	rayyan-134733281	Seamless Data Exchange: Advancing Healthcare with Cross-Chain Interoperability in Blockchain for Electronic Health Records	2023	International Journal of Advanced Computer Science and Applications	14	10	280-289	Puneeth, R.P. and Parthasarathy, G.	https://www.scopus.com/inward/record.uri?eid=2-s2.0-85177617235&doi=10.14569%2fIJACSA.2023.0141031&partnerID=40&md5=0d81d04fd922419e1651ca7fa4d7900a	10.14569/IJACSA.2023.0141031
560	rayyan-134733282	Successes and Barriers of Health Information Exchange Participation Across Hospitals in South Carolina From 2014 to 2020: Longitudinal Observational Study	2023	JMIR Medical Informatics	11			Li, Z. and Merrell, M.A. and Eberth, J.M. and Wu, D. and Hung, P.	https://www.scopus.com/inward/record.uri?eid=2-s2.0-85174144307&doi=10.2196%2f40959&partnerID=40&md5=f53934397496637add2170d1831cefab	10.2196/40959
561	rayyan-134733283	Enabling Bidirectional Interoperability between BIM and BPS through Lightweight Topological Models	2023	Proceedings of the International Conference on Education and Research in Computer Aided Architectural Design in Europe	2		187-196	Massafra, A. and Gulli, R.	https://www.scopus.com/inward/record.uri?eid=2-s2.0-85172456809&partnerID=40&md5=ec085e96cf4b3505d27b1d46487a932c
562	rayyan-134733284	A Blockchain-Based Personal Health Knowledge Graph for Secure Integrated Health Data Management	2023	Proceedings - IEEE Symposium on Computers and Communications	2023			Li, J. and Pandey, V. and Hendawi, R.	https://www.scopus.com/inward/record.uri?eid=2-s2.0-85172007853&doi=10.1109%2fISCC58397.2023.10218032&partnerID=40&md5=0e377ec2180c95fcda6aca2066b42b3e	10.1109/ISCC58397.2023.10218032
563	rayyan-134733285	Early Detection of Covid-19 Using Wearable Sensorsâ€™ Data Enabled by Semantic Web Technologies	2023	Lecture Notes in Networks and Systems	664		105-118	Malik, N. and Malik, S.K.	https://www.scopus.com/inward/record.uri?eid=2-s2.0-85168771772&doi=10.1007%2f978-981-99-1479-1_8&partnerID=40&md5=4db5625a7fd4eb5d2eac891e82ed3c8a	10.1007/978-981-99-1479-1_8
564	rayyan-134733286	Implementing OIML R46 Communication Unit for DLMS/COSEM Security Suite 1 and Passing CTT V3.1 Test	2023	ICNSC 2023 - 20th IEEE International Conference on Networking, Sensing and Control				Chien, C.-T. and Wang, C.-L. and Liao, I.-E. and Wang, S.-J.	https://www.scopus.com/inward/record.uri?eid=2-s2.0-85179621116&doi=10.1109%2fICNSC58704.2023.10318976&partnerID=40&md5=9984a23a4f5462e5f09ffe875862d2d6	10.1109/ICNSC58704.2023.10318976
565	rayyan-134733287	Integrating a DLT-Based Data Marketplace with IDSA for a Unified Energy Dataspace: Towards Silo-Free Energy Data Exchange within GAIA-X	2023	5th Conference on Blockchain Research and Applications for Innovative Networks and Services, BRAINS 2023				Meneguzzo, S. and Favenza, A. and Gatteschi, V. and Schifanella, C.	https://www.scopus.com/inward/record.uri?eid=2-s2.0-85179622962&doi=10.1109%2fBRAINS59668.2023.10316796&partnerID=40&md5=f6e04f7b45658d007bc2d4363e1cf9eb	10.1109/BRAINS59668.2023.10316796
566	rayyan-134733288	Java Binding for JSON-LD	2023	International Conference on Web Information Systems and Technologies, WEBIST - Proceedings			207-214	Ledvinka, M.	https://www.scopus.com/inward/record.uri?eid=2-s2.0-85179581491&doi=10.5220%2f0012168500003584&partnerID=40&md5=2b7c30c98cd089b7ada80a915c2e6aad	10.5220/0012168500003584
567	rayyan-134733289	Zesting the internet of pharma things	2023	Pharmaceutical Care in Digital Revolution: Blending Digital with Human Innovation, Second Edition			101-114	Aungst, T.D.	https://www.scopus.com/inward/record.uri?eid=2-s2.0-85175385112&doi=10.1016%2fB978-0-443-13360-2.00001-0&partnerID=40&md5=195721f1ea36743dc38f10f41397a58b	10.1016/B978-0-443-13360-2.00001-0
568	rayyan-134733290	Methods Used in the Development of Common Data Models for Health Data: Scoping Review	2023	JMIR Medical Informatics	11			Ahmadi, N. and Zoch, M. and Kelbert, P. and Noll, R. and Schaaf, J. and Wolfien, M. and Sedlmayr, M.	https://www.scopus.com/inward/record.uri?eid=2-s2.0-85167511492&doi=10.2196%2f45116&partnerID=40&md5=79926becc2c87adb496966b8bfafa696	10.2196/45116
569	rayyan-134733291	A data framework enabling BEM and BMS interoperability based on semantic web technologies and Brick ontology	2023	Building Simulation Conference Proceedings	18		1521-1528	Zheng, Z. and Yahia, E. and Farazdaghi, E. and Meouche, R.E. and Ababsa, F. and Beguery, P.	https://www.scopus.com/inward/record.uri?eid=2-s2.0-85179500424&doi=10.26868%2f25222708.2023.1366&partnerID=40&md5=c1e33e0bbd3f4382c79ed5db3420a915	10.26868/25222708.2023.1366
570	rayyan-134733292	FAME: Federated Decentralized Trusted Data Marketplace for Embedded Finance	2023	2023 International Conference on Smart Applications, Communications and Networking, SmartNets 2023				Mavrogiorgou, A. and Kiourtis, A. and Makridis, G. and Kotios, D. and Koukos, V. and Kyriazis, D. and Soldatos, J. and Fatouros, G. and Drakoulis, D. and Malo, P. and Serrano, M. and Isaja, M. and Lazcano, R. and Vera, J.M. and Fournier, F. and Limonad, L. and Perakis, K. and Miltiadou, D. and Kranas, P. and Sen, A. and Zattarin, I. and Troiano, E.	https://www.scopus.com/inward/record.uri?eid=2-s2.0-85170646566&doi=10.1109%2fSmartNets58706.2023.10215814&partnerID=40&md5=0feb23a095b234cb0ab2e16abb945a51	10.1109/SmartNets58706.2023.10215814
571	rayyan-134733293	A Digital Twin Based Approach in Healthcare	2023	Proceedings - 2023 24th International Conference on Control Systems and Computer Science, CSCS 2023			356-362	Iliuta, M.-E. and Pop, E. and Moisescu, M.A. and Caramihai, S.I. and Tiganoaia, B.	https://www.scopus.com/inward/record.uri?eid=2-s2.0-85170258765&doi=10.1109%2fCSCS59211.2023.00063&partnerID=40&md5=ea31f1eb95e5aae73e89d1e79b757dad	10.1109/CSCS59211.2023.00063
572	rayyan-134733294	Design of a FHIR interface for wearable healthcare devices	2023	International Conference on Ubiquitous and Future Networks, ICUFN	2023		730-732	Lee, J. and Jang, S. and Park, E.	https://www.scopus.com/inward/record.uri?eid=2-s2.0-85169298128&doi=10.1109%2fICUFN57995.2023.10199866&partnerID=40&md5=8d9a5c57fe41dbe5c93a333f270167e3	10.1109/ICUFN57995.2023.10199866
573	rayyan-134733295	A framework for evaluating a generic virtual commissioning data model	2023	Procedia CIRP	119		284-289	Zhao, J. and Aghezzaf, E.-H. and Cottyn, J.	https://www.scopus.com/inward/record.uri?eid=2-s2.0-85169929953&doi=10.1016%2fj.procir.2023.03.098&partnerID=40&md5=91fa528f4ad61097c6489acf73e05612	10.1016/j.procir.2023.03.098
574	rayyan-134733296	Aligning Standards Communities for Omics Biodiversity Data: Sustainable Darwin Core-MIxS Interoperability	2023	Biodiversity Data Journal	11			Meyer, R. and Appeltans, W. and Duncan, W.D. and Dimitrova, M. and Gan, Y.-M. and Jeppesen, T.S. and Mungall, C. and Paul, D.L. and Provoost, P. and Robertson, T. and Schriml, L. and Suominen, S. and Walls, R. and Sweetlove, M. and Ung, V. and de Putte, A.V. and Wallis, E. and Wieczorek, J. and Buttigieg, P.L.	https://www.scopus.com/inward/record.uri?eid=2-s2.0-85175006104&doi=10.3897%2fBDJ.11.E112420&partnerID=40&md5=8608a94182bd753c5f0f69830597002b	10.3897/BDJ.11.E112420
575	rayyan-134733297	Electronic Health Record (EHR) System Development for Study on EHR Data-based Early Prediction of Diabetes Using Machine Learning Algorithms	2023	Open Bioinformatics Journal	16			Jagadamba, G. and Shashidhar, R. and Gururaj, H.L. and Vinayakumar, R. and Meshari, A. and Yasser, A.	https://www.scopus.com/inward/record.uri?eid=2-s2.0-85174296026&doi=10.2174%2f18750362-v16-e230906-2023-15&partnerID=40&md5=e8a6720751de94620a2edb38da664c46	10.2174/18750362-v16-e230906-2023-15
576	rayyan-134733298	Feasibility of Implementation of a Mobile Digital Personal Health Record to Coordinate Care for Children and Youth With Special Health Care Needs in Primary Care: Protocol for a Mixed Methods Study	2023	JMIR Research Protocols	12			Ming, D.Y. and Wong, W. and Jones, K.A. and Antonelli, R.C. and Gujral, N. and Gonzales, S. and Rogers, U. and Ratliff, W. and Shah, N. and King, H.A.	https://www.scopus.com/inward/record.uri?eid=2-s2.0-85178285453&doi=10.2196%2f46847&partnerID=40&md5=bdeb3b69111ba982baf3da9f47b4eb7e	10.2196/46847
577	rayyan-134733299	Towards individualized cancer treatments via integrating oncology, radiation oncology, nuclear medicine, and imaging techniques	2023	Onkologia i Radioterapia	17	10	2024-01-10	Rajak, S.K. and Jain, U. and Sonkar, C.K.	https://www.scopus.com/inward/record.uri?eid=2-s2.0-85176463936&partnerID=40&md5=6bd3d9a8b3731e8728d9c7935c5f3cd9
578	rayyan-134733300	A Visual Support Tool for Decision-Making over Federated Building Information	2023	Communications in Computer and Information Science	1819		485-500	Donkers, A. and Yang, D. and de Vries, B. and Baken, N.	https://www.scopus.com/inward/record.uri?eid=2-s2.0-85169010815&doi=10.1007%2f978-3-031-37189-9_32&partnerID=40&md5=403f1ed7be3b3aba8b6d0e50d28e9774	10.1007/978-3-031-37189-9_32
579	rayyan-134733301	Intermed: An Efficient Interoperable Blockchain Protocol forÂ Electronic Health Record Transferring	2023	Lecture Notes on Data Engineering and Communications Technologies	188		279-293	Truong-Viet, D. and Tran, H.T. and Nguyen-An, K.	https://www.scopus.com/inward/record.uri?eid=2-s2.0-85175153190&doi=10.1007%2f978-3-031-46749-3_27&partnerID=40&md5=c355eb0750e91c3afb4f9b9b87386d3e	10.1007/978-3-031-46749-3_27
580	rayyan-134733302	Reusing OPC UA information models in the Asset Administration Shell	2023	IEEE International Conference on Industrial Informatics (INDIN)	2023			Arno, W. and Dirk, R.	https://www.scopus.com/inward/record.uri?eid=2-s2.0-85171197541&doi=10.1109%2fINDIN51400.2023.10218292&partnerID=40&md5=34b0eb9795102a11270e486a4792247a	10.1109/INDIN51400.2023.10218292
581	rayyan-134733303	The Country's Implementation and Adoption of Standardized Health Terminologies to Promote Interoperability: A Systematic Literature Review	2023	Proceedings of 2023 International Conference on Information Management and Technology, ICIMTech 2023			766-771	Sitompul, T. and Hendric Spits Warnars, H.L. and Hidayanto, A.N. and Prabowo, H.	https://www.scopus.com/inward/record.uri?eid=2-s2.0-85175996678&doi=10.1109%2fICIMTech59029.2023.10278050&partnerID=40&md5=45b052485fa0d456cd597d041067cefa	10.1109/ICIMTech59029.2023.10278050
582	rayyan-134733304	AutomationML use for Safety and Security Risk Assessment in Industrial Control Systems	2023	IEEE International Conference on Emerging Technologies and Factory Automation, ETFA	2023			Bhosale, P. and Kastner, W. and Sauter, T.	https://www.scopus.com/inward/record.uri?eid=2-s2.0-85175481501&doi=10.1109%2fETFA54631.2023.10275476&partnerID=40&md5=5fa4b2bdb83c6b0a11331350f46a5f46	10.1109/ETFA54631.2023.10275476
583	rayyan-134733305	Exploring applications of blockchain in healthcare: road map and future directions	2023	Frontiers in Public Health	11			Singh, Y. and Jabbar, M.A. and Kumar Shandilya, S. and Vovk, O. and Hnatiuk, Y.	https://www.scopus.com/inward/record.uri?eid=2-s2.0-85173083836&doi=10.3389%2ffpubh.2023.1229386&partnerID=40&md5=62b04576986a9c8b91186d4425703f5e	10.3389/fpubh.2023.1229386
584	rayyan-134733306	Blockchain Solution for Electronic Health Records Using Hyperledger Fabric	2023	Lecture Notes in Networks and Systems	734		380-390	Pham, V.-T.-N. and Nguyen, Q.-C. and Nguyen, V.-T.-T. and Ho, T.-P. and Nguyen, Q.-V.	https://www.scopus.com/inward/record.uri?eid=2-s2.0-85171988800&doi=10.1007%2f978-3-031-36886-8_32&partnerID=40&md5=938fdc484ed0aa654b531e413532859e	10.1007/978-3-031-36886-8_32
585	rayyan-134733307	Barriers and facilitators to the implementation of a new European eHealth solution (SurPass v2.0): the PanCareSurPass Open Space study	2023	Journal of Cancer Survivorship				de Beijer, I.A.E. and Hardijzer, E.C. and Haupt, R. and Grabow, D. and Balaguer, J. and Bardi, E. and CaÃ±ete Nieto, A. and CiesiÅ«niene, A. and DÃ¼ster, V. and Filbert, A.-L. and Gsell, H. and KapitanÄukÄ—, M. and Ladenstein, R. and Langer, T. and Muraca, M. and van den Oever, S.R. and Prikken, S. and Rascon, J. and Tormo, M.T. and Uyttebroeck, A. and Vercruysse, G. and van der Pal, H.J.H. and …	https://www.scopus.com/inward/record.uri?eid=2-s2.0-85177792208&doi=10.1007%2fs11764-023-01498-8&partnerID=40&md5=d85c5d5145e8feb05615b709fdd3d574	10.1007/s11764-023-01498-8
586	rayyan-134733308	Healthcare information management and operational cost performance: empirical evidence	2023	European Journal of Health Economics				Malhan, A.S. and Sadeghi-R, K. and Pavur, R. and Pelton, L.	https://www.scopus.com/inward/record.uri?eid=2-s2.0-85176572323&doi=10.1007%2fs10198-023-01641-3&partnerID=40&md5=881a0ac1cbe53cce3511e8d536e57567	10.1007/s10198-023-01641-3
587	rayyan-134733309	Analysing Interoperability inÂ Digital Twin Software Architectures forÂ Manufacturing	2023	Lecture Notes in Computer Science (including subseries Lecture Notes in Artificial Intelligence and Lecture Notes in Bioinformatics)	14212		170-188	Ferko, E. and Bucaioni, A. and Pelliccione, P. and Behnam, M.	https://www.scopus.com/inward/record.uri?eid=2-s2.0-85172123330&doi=10.1007%2f978-3-031-42592-9_12&partnerID=40&md5=74a39bcd3cc52df1d4694d7297bc3af0	10.1007/978-3-031-42592-9_12
588	rayyan-134733310	EPOS-DCAT-AP 2.0 â€“ State of Play on the Application Profile for Metadata Exchange in the EPOS RI	2023	Communications in Computer and Information Science	1789		248-258	Paciello, R. and Trani, L. and Bailo, D. and Sbarra, M.	https://www.scopus.com/inward/record.uri?eid=2-s2.0-85172093028&doi=10.1007%2f978-3-031-39141-5_21&partnerID=40&md5=c560a28b7326403edc513bfe1804cea6	10.1007/978-3-031-39141-5_21
589	rayyan-134733311	Facility Management in Building Information Modeling (BIM)â€”Comparative Analysis Amid Facility Managers	2023	Lecture Notes in Civil Engineering	360		127-138	Kannan, P.R.	https://www.scopus.com/inward/record.uri?eid=2-s2.0-85167579289&doi=10.1007%2f978-981-99-3526-0_9&partnerID=40&md5=03526dbe10026f568a157cc2212dbcab	10.1007/978-981-99-3526-0_9
590	rayyan-134733312	Implications of immersive technologies in healthcare sector and its built environment	2023	Frontiers in Medical Technology	5			Yang, E.	https://www.scopus.com/inward/record.uri?eid=2-s2.0-85173521811&doi=10.3389%2ffmedt.2023.1184925&partnerID=40&md5=50f9bb5f386945836cb7d965598b201e	10.3389/fmedt.2023.1184925
591	rayyan-134733313	Design and Implementation of Airborne Embedded Training System	2023	2023 IEEE International Conference on Image Processing and Computer Applications, ICIPCA 2023			1139-1143	Zhu, H. and Yan, L. and Duan, K.	https://www.scopus.com/inward/record.uri?eid=2-s2.0-85174409035&doi=10.1109%2fICIPCA59209.2023.10257839&partnerID=40&md5=31263acf7ae4692923b0130242c7c8e8	10.1109/ICIPCA59209.2023.10257839
592	rayyan-134733314	A Novel Approach to Ontological View-Based Semantic Mapping in Decentralized Environments	2023	International Joint Conference on Knowledge Discovery, Knowledge Engineering and Knowledge Management, IC3K - Proceedings	2		155-163	Ali Adhnouss, F.M. and Ali El-Asfour, H.M. and McIsaac, K.	https://www.scopus.com/inward/record.uri?eid=2-s2.0-85179552528&doi=10.5220%2f0012157600003598&partnerID=40&md5=adb339c873ef5f8a8c3b5f697a807df7	10.5220/0012157600003598
593	rayyan-134733315	Integration between HL7/CDA and ISO/IEC 29110 from a Systematic Review	2023	2023 9th International Conference on Innovation and Trends in Engineering, CONIITI 2023 - Proceedings				Bolivar, H. and Valero, M.-F. and Lopez, E. and Rozo, R.	https://www.scopus.com/inward/record.uri?eid=2-s2.0-85179558749&doi=10.1109%2fCONIITI61170.2023.10324198&partnerID=40&md5=1c90e914c570cc2421e75ae5c27e2756	10.1109/CONIITI61170.2023.10324198
594	rayyan-134733316	Development and optimization of platforms of wise information technology of med based on medical internet of things and blockchain technology	2023	Internet Technology Letters				Cai, X.	https://www.scopus.com/inward/record.uri?eid=2-s2.0-85179324340&doi=10.1002%2fitl2.482&partnerID=40&md5=224a37d48e41b7c9ea3b7d5c9520d513	10.1002/itl2.482
595	rayyan-134733317	Exploring the Potential of Energy Data Marketplaces: An Approach based on the Ocean Protocol	2023	Proceedings - International Computer Software and Applications Conference	2023		1488-1494	Meneguzzo, S. and Favenza, A. and Gatteschi, V. and Schifanella, C.	https://www.scopus.com/inward/record.uri?eid=2-s2.0-85168907615&doi=10.1109%2fCOMPSAC57700.2023.00229&partnerID=40&md5=ad2b58287bc331632a70a4a82f690a02	10.1109/COMPSAC57700.2023.00229
596	rayyan-134733318	Towards Complex Event Processing for Clinical Decision Support using FHIR	2023	CEUR Workshop Proceedings	3485			Kober, G. and Robaldo, L. and Paschke, A.	https://www.scopus.com/inward/record.uri?eid=2-s2.0-85174187725&partnerID=40&md5=b9f5c936b818f672172e2ec8f325c5ab
597	rayyan-134733319	Digital continuity, consistency and interoperability in the product life cycle with graph-based design languages	2023	VDI Berichte	2023	2419	443-458	Hahn, N. and Rudolph, S.	https://www.scopus.com/inward/record.uri?eid=2-s2.0-85174716592&doi=10.51202%2f9783181024195-443&partnerID=40&md5=6efcf20b874aefeec03b95b40c932e74	10.51202/9783181024195-443
598	rayyan-134733320	A Smart and Secure Blockchain-Enabled Framework for Healthcare Applications	2023	2023 1st International Conference on Circuits, Power, and Intelligent Systems, CCPIS 2023				Baral, A. and Mallick, S.R. and Sahoo, A. and Sudershana, S. and Lenka, R.K. and Barik, R.K.	https://www.scopus.com/inward/record.uri?eid=2-s2.0-85177601260&doi=10.1109%2fCCPIS59145.2023.10292016&partnerID=40&md5=c71e3a01a629136c48764035a688d0c5	10.1109/CCPIS59145.2023.10292016
599	rayyan-134733321	Exploratory Data Analysis in Electronic Health Records Graphs: Intuitive Features and Visualization Tools	2023	Proceedings - IEEE Symposium on Computer-Based Medical Systems	2023		117-122	Cazzolato, M.T. and Gutierrez, M.A. and Traina, C. and Faloutsos, C. and Traina, A.J.M.	https://www.scopus.com/inward/record.uri?eid=2-s2.0-85166466444&doi=10.1109%2fCBMS58004.2023.00202&partnerID=40&md5=60e9aee87385e88ff13bdcf5e1fc1e7a	10.1109/CBMS58004.2023.00202
600	rayyan-134733322	Challenges and Solutions in Implementing eSource Technology for Real-World Studies in China: Qualitative Study Among Different Stakeholders	2023	JMIR Formative Research	7			Wang, B. and Lai, J. and Liao, X. and Jin, F. and Yao, C.	https://www.scopus.com/inward/record.uri?eid=2-s2.0-85169798617&doi=10.2196%2f48363&partnerID=40&md5=fd53fc4c15ad3bc21474b94c9a587f4c	10.2196/48363
601	rayyan-134733323	A novel blockchain-based architectural modal for healthcare data	2023	Procedia Computer Science	219		1436-1443	Barbaria, S. and Mahjoubi, H. and Rahmouni, H.B.	https://www.scopus.com/inward/record.uri?eid=2-s2.0-85164247985&doi=10.1016%2fj.procs.2023.01.433&partnerID=40&md5=6dd5de110fd1938e1ed5b1923cf2d684	10.1016/j.procs.2023.01.433
602	rayyan-134733324	Healthcare professionalsâ€™ perceptions of a web-based application for using the new National Medication List in Sweden	2023	Digital Health	9			Bergman, F. and Hammar, T.	https://www.scopus.com/inward/record.uri?eid=2-s2.0-85159065614&doi=10.1177%2f20552076231171966&partnerID=40&md5=47024ecd9b499909d891b0b518359219	10.1177/20552076231171966
603	rayyan-134733325	Semantification of Geospatial Information for Enriched Knowledge Representation in Context of Crisis Informatics	2023	CEUR Workshop Proceedings	3376			Stadler, C. and Bin, S. and BÃ¼hmann, L. and Radtke, N. and Junghanns, K. and GrÃ¼nder-Fahrer, S. and Martin, M.	https://www.scopus.com/inward/record.uri?eid=2-s2.0-85156099633&partnerID=40&md5=5f43d9b4a224c755d481848f1889f743
604	rayyan-134733326	Features of a good app	2023	Smartphone Apps for Health and Wellness			37-50	Dawson, R.M. and Donevant, S.B.	https://www.scopus.com/inward/record.uri?eid=2-s2.0-85150541214&doi=10.1016%2fB978-0-323-99271-8.00002-4&partnerID=40&md5=7cdff8b7f86a169fa20d88b57bcb300a	10.1016/B978-0-323-99271-8.00002-4
605	rayyan-134733327	Blockchain Assisted Cloud Storage for Electronic Health Records	2023	2023 International Conference on Computer Communication and Informatics, ICCCI 2023				Sandeepkumar, E.V. and Suresh, A.	https://www.scopus.com/inward/record.uri?eid=2-s2.0-85163082369&doi=10.1109%2fICCCI56745.2023.10128219&partnerID=40&md5=df6f89727f5215bba130750090901e74	10.1109/ICCCI56745.2023.10128219
606	rayyan-134733328	A Semantic Interoperability Approach for Heterogeneous Meteorology Big IoT Data	2023	Lecture Notes in Networks and Systems	624		214-225	Bouaicha, S. and Ghemmaz, W.	https://www.scopus.com/inward/record.uri?eid=2-s2.0-85148035676&doi=10.1007%2f978-3-031-25344-7_20&partnerID=40&md5=d71dc11679433f2d36bc665ac99d6450	10.1007/978-3-031-25344-7_20
607	rayyan-134733329	Design and Development of an E-Healthcare Records Management System using Blockchain Algorithm	2023	Proceedings of the 2023 2nd International Conference on Electronics and Renewable Systems, ICEARS 2023			722-726	Dinesh, E. and Nazir, S.I. and Indrajith, C.R. and Kumar, A.K.	https://www.scopus.com/inward/record.uri?eid=2-s2.0-85153365490&doi=10.1109%2fICEARS56392.2023.10085635&partnerID=40&md5=e2c0516af9b299ffc74b0619f92e2027	10.1109/ICEARS56392.2023.10085635
608	rayyan-134733330	fhircrackr: An R Package Unlocking Fast Healthcare Interoperability Resources for Statistical Analysis	2023	Applied Clinical Informatics	14	1	54-64	Palm, J. and Meineke, F.A. and Przybilla, J. and Peschel, T.	https://www.scopus.com/inward/record.uri?eid=2-s2.0-85146883829&doi=10.1055%2fs-0042-1760436&partnerID=40&md5=e8d579ae2ff0274b62e8f6019cc4b258	10.1055/s-0042-1760436
609	rayyan-134733331	An Ontology-Based Approach for Consolidating Patient Data Standardized With European Norm/International Organization for Standardization 13606 (EN/ISO 13606) Into Joint Observational Medical Outcomes Partnership (OMOP) Repositories: Description of a Methodology	2023	JMIR Medical Informatics	11			Frid, S. and Duran, X.P. and CucÃ³, G.B. and Pedrera-JimÃ©nez, M. and Serrano-Balazote, P. and Carrero, A.M. and Lozano-RubÃ­, R.	https://www.scopus.com/inward/record.uri?eid=2-s2.0-85149974427&doi=10.2196%2f44547&partnerID=40&md5=08ca36835cb1aadf829a78519ffade72	10.2196/44547
610	rayyan-134733332	A Core Ontology to Support Agricultural Data Interoperability	2023	Lecture Notes in Informatics (LNI), Proceedings - Series of the Gesellschaft fur Informatik (GI)			879-886	Abdelmageed, A. and Hatem, S. and Wael, T. and Medhat, W. and KÃ¶nig-Ries, B. and Ellakwa, S.F. and Elkafrawy, P. and Algergawy, A.	https://www.scopus.com/inward/record.uri?eid=2-s2.0-85149945147&doi=10.18420%2fBTW2023-58&partnerID=40&md5=60f025dd88378181ab1288e9df28efad	10.18420/BTW2023-58
611	rayyan-134733333	Applying Distributed Ledger Technology to Facilitate IIoT Data Exchange: An Approach Based on IOTA Tangle	2023	Proceedings of the I-ESA Conferences	10		63-71	Zheng, X. and Sun, S. and Ordieres-MerÃ©, J. and Lu, J. and Kiritsis, D.	https://www.scopus.com/inward/record.uri?eid=2-s2.0-85149702253&doi=10.1007%2f978-3-030-90387-9_6&partnerID=40&md5=bc3565df34b0561967938da69e8f06d6	10.1007/978-3-030-90387-9_6
612	rayyan-134733334	Healthcare Framework for Privacy-Preserving Based on Hyperledger Fabric	2023	Lecture Notes in Networks and Systems	588		133-148	Raghav, N. and Bhola, A.K.	https://www.scopus.com/inward/record.uri?eid=2-s2.0-85152858300&doi=10.1007%2f978-981-19-7982-8_12&partnerID=40&md5=efc721e6ff37d81b2021195a3fda6ae2	10.1007/978-981-19-7982-8_12
613	rayyan-134733335	Recording the ethical provenance of data and automating data stewardship	2023	Big Data and Society	10	1		Bernier, A. and Raven-Adams, M. and Zaccagnini, D. and Knoppers, B.M.	https://www.scopus.com/inward/record.uri?eid=2-s2.0-85153579553&doi=10.1177%2f20539517231163174&partnerID=40&md5=2e9833f5d71a68050982c241700351b7	10.1177/20539517231163174
614	rayyan-134733336	A Data Transformation Methodology to Create Findable, Accessible, Interoperable, and Reusable Health Data: Software Design, Development, and Evaluation Study	2023	Journal of Medical Internet Research	25			Sinaci, A.A. and Gencturk, M. and Teoman, H.A. and Erturkmen, G.B.L. and Alvarez-Romero, C. and Martinez-Garcia, A. and Poblador-Plou, B. and Carmona-PÃ­rez, J. and LÃ¶be, M. and Parra-Calderon, C.L.	https://www.scopus.com/inward/record.uri?eid=2-s2.0-85150000389&doi=10.2196%2f42822&partnerID=40&md5=03f3eaea7a36499562dd609a3fa8a0a9	10.2196/42822
615	rayyan-134733337	Urban-Level Data Interoperability for Management of Building and Civil Infrastructure Systems during the Disaster Phases Using Model View Definitions	2023	Journal of Computing in Civil Engineering	37	1		Shariatfar, M. and Lee, Y.-C.	https://www.scopus.com/inward/record.uri?eid=2-s2.0-85139614510&doi=10.1061%2f%28ASCE%29CP.1943-5487.0001040&partnerID=40&md5=2363b42d4ba9d147fb9284f00dcc30e2	10.1061/(ASCE)CP.1943-5487.0001040
616	rayyan-134733338	Application of Phylodynamic Tools to Inform the Public Health Response to COVID-19: Qualitative Analysis of Expert Opinions	2023	JMIR Formative Research	7			Rich, S.N. and Richards, V. and Mavian, C. and Magalis, B.R. and Grubaugh, N. and Rasmussen, S.A. and Dellicour, S. and Vrancken, B. and Carrington, C. and Fisk-Hoffman, R. and Danso-Odei, D. and Chacreton, D. and Shapiro, J. and Seraphin, M.N. and Hepp, C. and Black, A. and Dennis, A. and TrovÃ£o, N.S. and Vandamme, A.-M. and Rasmussen, A. and Lauzardo, M. and Dean, N. and Salemi, M. and Prosper…	https://www.scopus.com/inward/record.uri?eid=2-s2.0-85154555799&doi=10.2196%2f39409&partnerID=40&md5=efa4f5fa0d63833dd7c2fa78cd369fea	10.2196/39409
617	rayyan-134733339	Automated Creation of Mappings between Data Specifications Through Linguistic and Structural Techniques	2023	IEEE Access	11		30324-30339	Kalwar, S. and Rossi, M. and Sadeghi, M.	https://www.scopus.com/inward/record.uri?eid=2-s2.0-85151504256&doi=10.1109%2fACCESS.2023.3259904&partnerID=40&md5=8ad3bd530b3cef96fcc1745767872a3b	10.1109/ACCESS.2023.3259904
618	rayyan-134733340	Security and Immutability of Open Data in Healthcare	2023	Procedia Computer Science	220		832-837	Guimaraes, T. and Duarte, R. and Cunha, J. and Gomes, P. and Santos, M.F.	https://www.scopus.com/inward/record.uri?eid=2-s2.0-85164469437&doi=10.1016%2fj.procs.2023.03.111&partnerID=40&md5=3d14afc1da70f8fa09ad2d0211046a7c	10.1016/j.procs.2023.03.111
619	rayyan-134733341	Features andÂ Capabilities ofÂ aÂ Blockchain-Based Ridesharing Enhanced withÂ Semantics	2023	Communications in Computer and Information Science	1668		113-124	Gramegna, F. and Tomasino, A. and Loseto, G. and Scioscia, F. and Ruta, M.	https://www.scopus.com/inward/record.uri?eid=2-s2.0-85149690629&doi=10.1007%2f978-3-031-25380-5_9&partnerID=40&md5=e7d287133e831aba45a19e04647fb7eb	10.1007/978-3-031-25380-5_9
620	rayyan-134733342	Evaluating Barriers and Facilitators to the Uptake of mHealth Apps in Cancer Care Using the Consolidated Framework for Implementation Research: Scoping Literature Review	2023	JMIR Cancer	9			Ardito, V. and Golubev, G. and Ciani, O. and Tarricone, R.	https://www.scopus.com/inward/record.uri?eid=2-s2.0-85151867298&doi=10.2196%2f42092&partnerID=40&md5=a2e1dbf3b9d16a44df5ca2ecd62b9373	10.2196/42092
621	rayyan-134733343	Blockchain in Psychological Health: The Future of Medical Records	2023	Journal for ReAttach Therapy and Developmental Diversities	6		93-104	Anitha, C. and Rani, R. and Srinivas, V. and Rangnekar, S. and Dalvi, O.H.	https://www.scopus.com/inward/record.uri?eid=2-s2.0-85149543989&partnerID=40&md5=0514f53c1d84de9929a7bbe06aa93880
622	rayyan-134733344	Broadening of horizons: a review of blockchainsâ€™ influence on EHRs development trend	2023	International Journal of Electronic Healthcare	13	2	134-157	Kalivaraprasanna Babu, G. and Thiyagarajan, P.	https://www.scopus.com/inward/record.uri?eid=2-s2.0-85161901172&doi=10.1504%2fIJEH.2023.130514&partnerID=40&md5=1f955e96095605bce256e290befbedff	10.1504/IJEH.2023.130514
623	rayyan-134733345	Model Based Sustainment for Asset Tracking	2023	Proceedings - Annual Reliability and Maintainability Symposium	2023			Khambhati, D. and Plawecki, N. and Crooks, K.	https://www.scopus.com/inward/record.uri?eid=2-s2.0-85153238375&doi=10.1109%2fRAMS51473.2023.10088248&partnerID=40&md5=e636fa657da97bd7f398bfc38bd8894f	10.1109/RAMS51473.2023.10088248
624	rayyan-134733346	The Fast Health Interoperability Resources (FHIR) and Integrated Care, a Scoping Review	2023	Lecture Notes in Networks and Systems	614		521-532	PavÃ£o, J. and Bastardo, R. and Rocha, N.P.	https://www.scopus.com/inward/record.uri?eid=2-s2.0-85161106237&doi=10.1007%2f978-981-19-9331-2_45&partnerID=40&md5=13bbcc1fa140f371d314443cbafb7b49	10.1007/978-981-19-9331-2_45
625	rayyan-134733347	FAIR in action: Brain-CODE - A neuroscience data sharing platform to accelerate brain research	2023	Frontiers in Neuroinformatics	17			Behan, B. and Jeanson, F. and Cheema, H. and Eng, D. and Khimji, F. and Vaccarino, A.L. and Gee, T. and Evans, S.G. and MacPhee, F.C. and Dong, F. and Shahnazari, S. and Sparks, A. and Martens, E. and Lasalandra, B. and Arnott, S.R. and Strother, S.C. and Javadi, M. and Dharsee, M. and Evans, K.R. and Nylen, K. and Mikkelsen, T.	https://www.scopus.com/inward/record.uri?eid=2-s2.0-85161019248&doi=10.3389%2ffninf.2023.1158378&partnerID=40&md5=96e6e566d91f92579004fbed2ce15c96	10.3389/fninf.2023.1158378
626	rayyan-134733348	BIM MODEL TO SUPPORT O&M TASKS	2023	Journal of Information Technology in Construction	28		322-331	Carvalho, A.T. and Calejo, R. and Santos, J. and Maia, L.	https://www.scopus.com/inward/record.uri?eid=2-s2.0-85162121587&doi=10.36680%2fj.itcon.2023.016&partnerID=40&md5=53dbb3b6efef3d96316bbd26c7ae917d	10.36680/j.itcon.2023.016
627	rayyan-134733349	A Framework for User-Focused Electronic Health Record System Leveraging Hyperledger Fabric	2023	Information (Switzerland)	14	1		Ndzimakhwe, M. and Telukdarie, A. and Munien, I. and Vermeulen, A. and Chude-Okonkwo, U.K. and Philbin, S.P.	https://www.scopus.com/inward/record.uri?eid=2-s2.0-85146678957&doi=10.3390%2finfo14010051&partnerID=40&md5=fb4c40f5985ec0ee298d23952f5c4322	10.3390/info14010051
628	rayyan-134733350	Industrial applications of a modular software architecture for line-less assembly systems based on interoperable digital twins	2023	Frontiers in Mechanical Engineering	9			Mathews, J.B. and Rachner, J. and Kaven, L. and Grunert, D. and GÃ¶ppert, A. and Schmitt, R.H.	https://www.scopus.com/inward/record.uri?eid=2-s2.0-85150191629&doi=10.3389%2ffmech.2023.1113933&partnerID=40&md5=eecd030c04807346b61dd07e4a042f3c	10.3389/fmech.2023.1113933
629	rayyan-134733351	EURIS (European River Information Services System) â€“ The Central European RIS Platform: Introducing a Joint RIS System Among 13 European Countries	2023	Lecture Notes in Civil Engineering	264		850-856	Zwicklhuber, T. and Kaufmann, M.	https://www.scopus.com/inward/record.uri?eid=2-s2.0-85149615970&doi=10.1007%2f978-981-19-6138-0_75&partnerID=40&md5=4103007dc71902bbec91375d4a7836af	10.1007/978-981-19-6138-0_75
630	rayyan-134733352	OGMIOS: An Intelligent System for Supporting Clinical Decisions in Precision Medicine	2023	CEUR Workshop Proceedings	3413		22-27	LeÃ³n, A. and RomÃ¡n, J.F.R. and Costa, M. and Alberto GarcÃ­a, S. and Pastor, O.	https://www.scopus.com/inward/record.uri?eid=2-s2.0-85163458148&partnerID=40&md5=45b66e1ea294bc4ccd541265607a2a44
631	rayyan-134733353	Data Merging for Learning Analytics in Learning Environments	2023	Lecture Notes in Networks and Systems	633		752-759	Aleksieva-Petrova, A. and Petrov, M.	https://www.scopus.com/inward/record.uri?eid=2-s2.0-85151159870&doi=10.1007%2f978-3-031-26876-2_71&partnerID=40&md5=2399d09a8b511b92835752e07a04f024	10.1007/978-3-031-26876-2_71
632	rayyan-134733354	5G-Enabled Smart Devices and Multi-access Edge Computing for Improving the Healthcare System	2023	Lecture Notes in Networks and Systems	522		433-444	Komandur, S. and Shaik, S. and Siddiqui, S.T. and Ahmed, S. and Alam, N. and Khan, H.	https://www.scopus.com/inward/record.uri?eid=2-s2.0-85144213668&doi=10.1007%2f978-981-19-5292-0_40&partnerID=40&md5=e1ca7e0f3ace2c7fa3f15f114edac9bb	10.1007/978-981-19-5292-0_40
633	rayyan-134733355	Urban IoT ontologies for sharing and electric mobility	2023	Semantic Web	14	4	617-638	Scrocca, M. and Baroni, I. and Celino, I.	https://www.scopus.com/inward/record.uri?eid=2-s2.0-85159943347&doi=10.3233%2fSW-210445&partnerID=40&md5=91772cb3b3f160f6da93d035fd78841a	10.3233/SW-210445
634	rayyan-134733356	International dimensions of clinical decision support systems	2023	Clinical Decision Support and beyond: Progress and Opportunities in Knowledge-Enhanced Health and Healthcare			145-188	Magrabi, F. and Cresswell, K. and Fraser, H.S.F.	https://www.scopus.com/inward/record.uri?eid=2-s2.0-85153424010&doi=10.1016%2fB978-0-323-91200-6.00013-9&partnerID=40&md5=d9940a9ef95c40c8e344933ff99ed346	10.1016/B978-0-323-91200-6.00013-9
635	rayyan-134733357	Case Study onÂ theÂ Moving ofÂ Patients Using Blockchainsâ€™ Federation	2023	Lecture Notes in Bioengineering			2024-03-10	Dulce, E. and Rojo, J. and HernÃ¡ndez, J. and Murillo, J.M. and Hurtado AlegrÃ­a, J.A. and GarcÃ­a-Alonso, J.	https://www.scopus.com/inward/record.uri?eid=2-s2.0-85152518364&doi=10.1007%2f978-3-031-29067-1_1&partnerID=40&md5=a65963925f732120e6ce31edae5971bb	10.1007/978-3-031-29067-1_1
636	rayyan-134733358	CDS for public health	2023	Clinical Decision Support and beyond: Progress and Opportunities in Knowledge-Enhanced Health and Healthcare			727-745	Lenert, L.A.	https://www.scopus.com/inward/record.uri?eid=2-s2.0-85153444264&doi=10.1016%2fB978-0-323-91200-6.00015-2&partnerID=40&md5=92e47f39e45df2856428f946ae1135e2	10.1016/B978-0-323-91200-6.00015-2
637	rayyan-134733359	Security and privacy facets of electronic health record	2023	Unleashing the Potentials of Blockchain Technology for Healthcare Industries			59-75	Pampattiwar, K. and Chavan, P.	https://www.scopus.com/inward/record.uri?eid=2-s2.0-85161900214&doi=10.1016%2fB978-0-323-99481-1.00006-7&partnerID=40&md5=8c5341e768e304815379adb9a406be94	10.1016/B978-0-323-99481-1.00006-7
638	rayyan-134733360	Interoperability approach for Hospital Information Systems based on the composition of web services	2023	Procedia Computer Science	219		1161-1168	Tapsoba, L.S.K. and Traore, Y. and Malo, S.	https://www.scopus.com/inward/record.uri?eid=2-s2.0-85164272517&doi=10.1016%2fj.procs.2023.01.397&partnerID=40&md5=9fb0309e345e859d5463f4d52b4949a1	10.1016/j.procs.2023.01.397
639	rayyan-134733361	Integration of a Smart Bed Infrastructure with Hospital Information Systems using Fast Health Interoperability Resources: A case study of the Wireless biOmonitoring stickers and smart bed architecture: ToWards Untethered Patients (WoW) R&D Project	2023	Proceedings - IEEE Consumer Communications and Networking Conference, CCNC	2023			Portugal, D. and Faria, J.N. and Domingues, M. and Gaspar, L.	https://www.scopus.com/inward/record.uri?eid=2-s2.0-85150624654&doi=10.1109%2fCCNC51644.2023.10060813&partnerID=40&md5=63a4945809739cb066730d5dc0325985	10.1109/CCNC51644.2023.10060813
640	rayyan-134733362	Will clinical standards not be part of the choir? Harmonization between the HL7 gender harmony project model and the NASEM measuring sex, gender identity, and sexual orientation report in the United States	2023	Journal of the American Medical Informatics Association	30	1	83-93	Baker, K.E. and Compton, D. and Fechter-Leggett, E.D. and Grasso, C. and Kronk, C.A.	https://www.scopus.com/inward/record.uri?eid=2-s2.0-85144584819&doi=10.1093%2fjamia%2focac205&partnerID=40&md5=d1bfe7103696471f86386e118f7489cf	10.1093/jamia/ocac205
641	rayyan-134733363	Enabling blockchain architecture for health information exchanges	2023	Unleashing the Potentials of Blockchain Technology for Healthcare Industries			77-93	Parekh, N. and Mangrulkar, R.	https://www.scopus.com/inward/record.uri?eid=2-s2.0-85161938536&doi=10.1016%2fB978-0-323-99481-1.00011-0&partnerID=40&md5=1ae5de4a1028267efb7db85e0989d0ca	10.1016/B978-0-323-99481-1.00011-0
642	rayyan-134733364	Asymmetric Interoperability as a Strategy among Provider Group Health Information Exchange: Directional Analysis	2023	Journal of Medical Internet Research	25			Shah, R.R. and Bailey, J.P.	https://www.scopus.com/inward/record.uri?eid=2-s2.0-85151911695&doi=10.2196%2f43127&partnerID=40&md5=fe02d130afb085cb770506410d753452	10.2196/43127
643	rayyan-134733365	Value-Based Pricing for Specialty Drugs: Solving the implementation puzzle using Blockchain	2023	2022 OPJU International Technology Conference on Emerging Technologies for Sustainable Development, OTCON 2022				Bhattacharjee, A. and Chaudhary, M. and Ranganathan, S.	https://www.scopus.com/inward/record.uri?eid=2-s2.0-85159778252&doi=10.1109%2fOTCON56053.2023.10113934&partnerID=40&md5=00a622d71bbb259835771610d30a5601	10.1109/OTCON56053.2023.10113934
644	rayyan-134733366	Usability Testing of a New Digital Integrated Health Ecosystem (PainRELife) for the Clinical Management of Chronic Pain in Patients with Early Breast Cancer: Protocol for a Pilot Study	2023	JMIR Research Protocols	12			Masiero, M. and Filipponi, C. and Pizzoli, S.F.M. and Munzone, E. and Guido, L. and Guardamagna, V.A. and Marceglia, S. and Caruso, A. and Prandin, R. and Prenassi, M. and Manzelli, V. and Savino, C. and Conti, C. and Rizzi, F. and Casalino, A. and Candiani, G. and Memini, F. and Chiveri, L. and Vitali, A.L. and Corbo, M. and Milani, A. and Grasso, R. and Traversoni, S. and Fragale, E. and Didier…	https://www.scopus.com/inward/record.uri?eid=2-s2.0-85159909363&doi=10.2196%2f41216&partnerID=40&md5=3c361174f1817ed08e118becc740c498	10.2196/41216
645	rayyan-134733367	A Digital Opportunity for Patients to Manage Their Health: Turkey National Personal Health Record System (The e-NabÄ±z)	2023	Balkan Medical Journal	40	3	215-221	Birinci, Åž.	https://www.scopus.com/inward/record.uri?eid=2-s2.0-85159729962&doi=10.4274%2fbalkanmedj.galenos.2023.2023-2-77&partnerID=40&md5=1918fbf9641a859aa673088f3cd9dba4	10.4274/balkanmedj.galenos.2023.2023-2-77
646	rayyan-134733368	The case for including microbial sequences in the electronic health record	2023	Nature Medicine	29	1	22-25	Sintchenko, V. and Coiera, E.	https://www.scopus.com/inward/record.uri?eid=2-s2.0-85146276336&doi=10.1038%2fs41591-022-02157-8&partnerID=40&md5=959e0bab4bff017d6a926d9148888425	10.1038/s41591-022-02157-8
647	rayyan-134733369	Computer clinical decision support that automates personalized clinical care: A challenging but needed healthcare delivery strategy	2023	Journal of the American Medical Informatics Association	30	1	178-194	Morris, A.H. and Horvat, C. and Stagg, B. and Grainger, D.W. and Lanspa, M. and Orme, J. and Clemmer, T.P. and Weaver, L.K. and Thomas, F.O. and Grissom, C.K. and Hirshberg, E. and East, T.D. and Wallace, C.J. and Young, M.P. and Sittig, D.F. and Suchyta, M. and Pearl, J.E. and Pesenti, A. and Bombino, M. and Beck, E. and Sward, K.A. and Weir, C. and Phansalkar, S. and Bernard, G.R. and Thompson,…	https://www.scopus.com/inward/record.uri?eid=2-s2.0-85144584413&doi=10.1093%2fjamia%2focac143&partnerID=40&md5=c13edd73b3dbed59bb705cdcf95528d6	10.1093/jamia/ocac143
648	rayyan-134733370	Ontology Integration by Semantic Mapping for Solving the Heterogeneity Problem	2023	Lecture Notes in Networks and Systems	550		93-102	Mohammed, M. and Romli, A. and Mohamed, R.	https://www.scopus.com/inward/record.uri?eid=2-s2.0-85142690610&doi=10.1007%2f978-3-031-16865-9_8&partnerID=40&md5=341623a0dcc06431b23740462f964bde	10.1007/978-3-031-16865-9_8
649	rayyan-134733371	Securing electronic health records using blockchain technology for IoT in healthcare domain	2023	Soft Computing				Yadav, S.G.S. and Gunisetti, L. and Koduri, S.B. and Scaria, T. and Dixit, A. and Lokesh, S.	https://www.scopus.com/inward/record.uri?eid=2-s2.0-85160835030&doi=10.1007%2fs00500-023-08489-y&partnerID=40&md5=524b4f5756d043bdc558087faac6e02b	10.1007/s00500-023-08489-y
650	rayyan-134733372	Ontologies Applied in Clinical Decision Support System Rules: Systematic Review	2023	JMIR Medical Informatics	11			Jing, X. and Min, H. and Gong, Y. and Biondich, P. and Robinson, D. and Law, T. and Nohr, C. and Faxvaag, A. and Rennert, L. and Hubig, N. and Gimbel, R.	https://www.scopus.com/inward/record.uri?eid=2-s2.0-85149905575&doi=10.2196%2f43053&partnerID=40&md5=34b93cc6da751e50b30c8b822dd9ab98	10.2196/43053
651	rayyan-134733373	OpenEHR and Business Intelligence in healthcare: An overview	2023	Procedia Computer Science	220		874-879	Cunha, J. and Duarte, R. and Guimaraes, T. and Santos, M.F.	https://www.scopus.com/inward/record.uri?eid=2-s2.0-85164463889&doi=10.1016%2fj.procs.2023.03.118&partnerID=40&md5=fa35e1da28b03680c4064141a91bf8bf	10.1016/j.procs.2023.03.118
652	rayyan-134733374	Interoperability Between Health Information Systems	2023	Lecture Notes in Information Systems and Organisation	62		111-121	Fernandes, J. and Jeronimo, C. and Pereira, L. and Dias, A. and da Costa, R.L. and GonÃ§alves, R.	https://www.scopus.com/inward/record.uri?eid=2-s2.0-85161220742&doi=10.1007%2f978-3-031-32436-9_9&partnerID=40&md5=8e399ea3b298b0490d99489c8527ecdd	10.1007/978-3-031-32436-9_9
653	rayyan-134733375	International Conference on Sustainability in Software Engineering and Business Information Management: Innovation and Applications, SSEBIM 2022	2023	Lecture Notes in Information Systems and Organisation	62				https://www.scopus.com/inward/record.uri?eid=2-s2.0-85161123606&partnerID=40&md5=57c05562bf775235e70f8d3e020167b1
654	rayyan-134733376	The RESTORE project: a final review	2023	CEUR Workshop Proceedings	3365		167-179	Deglâ€™Innocenti, E. and Canova, L. and Coradeschi, F. and Di Meo, C. and Sanesi, M. and Spadi, A. and Spinelli, F.	https://www.scopus.com/inward/record.uri?eid=2-s2.0-85152072662&partnerID=40&md5=1b0e2fa506e64b301134a0793732a963
655	rayyan-134733377	An academic events sub-system of the URIS and its ontology representation to improve scientific usability and motivation of scientists in terms of European integration	2023	CEUR Workshop Proceedings	3374		130-140	Shapovalov, Y.B. and Shapovalov, V.B. and Zharinova, A.G. and Zharinov, S.S. and Tsybenko, I.O. and Krasovskiy, O.S.	https://www.scopus.com/inward/record.uri?eid=2-s2.0-85154581758&partnerID=40&md5=2a8286005188afab72298fefc0350d11
656	rayyan-134733378	An ontology for very large numbers of longitudinal health records to facilitate data mining and machine learning	2023	Informatics in Medicine Unlocked	38			Robson, B. and Baek, O.K.	https://www.scopus.com/inward/record.uri?eid=2-s2.0-85150178622&doi=10.1016%2fj.imu.2023.101204&partnerID=40&md5=b3e0c63fda87e87a126918787e0d8c78	10.1016/j.imu.2023.101204
657	rayyan-134733379	A Blockchain-Based End-to-End Data Protection Model for Personal Health Records Sharing: A Fully Homomorphic Encryption Approach	2023	Sensors	23	1		Vanin, F.N.D.S. and Policarpo, L.M. and Righi, R.D.R. and Heck, S.M. and da Silva, V.F. and Goldim, J. and da Costa, C.A.	https://www.scopus.com/inward/record.uri?eid=2-s2.0-85145976177&doi=10.3390%2fs23010014&partnerID=40&md5=5acc2b1cfdf4c45ce597ef8ba0629094	10.3390/s23010014
658	rayyan-134733380	A method for structuring complex clinical knowledge and its representational formalisms to support composite knowledge interoperability in healthcare	2023	Journal of Biomedical Informatics	137			Lario, R. and Kawamoto, K. and Sottara, D. and Eilbeck, K. and Huff, S. and Del Fiol, G. and Soley, R. and Middleton, B.	https://www.scopus.com/inward/record.uri?eid=2-s2.0-85143152514&doi=10.1016%2fj.jbi.2022.104251&partnerID=40&md5=94f999403453de616db4897a2b1dc76c	10.1016/j.jbi.2022.104251
659	rayyan-134733381	Security in Electronic Health Records System: Blockchain-Based Framework to Protect Data Integrity	2023	Advances in Information Security	102		125-137	Faruk, M.J.H. and Shahriar, H. and Saha, B. and Barek, A.	https://www.scopus.com/inward/record.uri?eid=2-s2.0-85153877875&doi=10.1007%2f978-3-031-25506-9_7&partnerID=40&md5=8c07be305e030e51fc310c02e530b1cf	10.1007/978-3-031-25506-9_7
660	rayyan-134733382	Analysis of Data Exchange Among Heterogeneous IoT Systems	2023	Proceedings of the I-ESA Conferences	10		73-82	Laval, J. and Amokrane, N. and Derras, M. and Moalla, N.	https://www.scopus.com/inward/record.uri?eid=2-s2.0-85149673595&doi=10.1007%2f978-3-030-90387-9_7&partnerID=40&md5=ba08ce91caae02675d1a9fc2e8debc20	10.1007/978-3-030-90387-9_7
661	rayyan-134733383	A Data Acquisition and Consolidation System based on openEHR applied to Physical Medicine and Rehabilitation	2023	Procedia Computer Science	220		844-849	Silva, I. and Ferreira, D. and Peixoto, H. and Machado, J.	https://www.scopus.com/inward/record.uri?eid=2-s2.0-85164453711&doi=10.1016%2fj.procs.2023.03.113&partnerID=40&md5=05a9e82d67ef672349732c517afce7de	10.1016/j.procs.2023.03.113
662	rayyan-134733384	Interoperable and explainable machine learning models to predict morbidity and mortality in acute neurological injury in the pediatric intensive care unit: secondary analysis of the TOPICC study	2023	Frontiers in Pediatrics	11			Munjal, N.K. and Clark, R.S.B. and Simon, D.W. and Kochanek, P.M. and Horvat, C.M.	https://www.scopus.com/inward/record.uri?eid=2-s2.0-85164933739&doi=10.3389%2ffped.2023.1177470&partnerID=40&md5=9fedb22fa6c2f2239b544a562dcc9c6b	10.3389/fped.2023.1177470
663	rayyan-134733385	TB-ML - a framework for comparing machine learning approaches to predict drug resistance of Mycobacterium tuberculosis	2023	Bioinformatics Advances	3	1		Libiseller-Egger, J. and Wang, L. and Deelder, W. and Campino, S. and Clark, T.G. and Phelan, J.E.	https://www.scopus.com/inward/record.uri?eid=2-s2.0-85159232478&doi=10.1093%2fbioadv%2fvbad040&partnerID=40&md5=4d8d10bc19c7630b6c1aa84025a55f34	10.1093/bioadv/vbad040
664	rayyan-134733386	Assessment and Improvement of Drug Data Structuredness From Electronic Health Records: Algorithm Development and Validation	2023	JMIR Medical Informatics	11			Reinecke, I. and Siebel, J. and Fuhrmann, S. and Fischer, A. and Sedlmayr, M. and Weidner, J. and Bathelt, F.	https://www.scopus.com/inward/record.uri?eid=2-s2.0-85149984703&doi=10.2196%2f40312&partnerID=40&md5=250498695d7d10c2c38b113486a4a6b6	10.2196/40312
665	rayyan-134733387	A Secure Data Sharing Framework with Blockchain in IoMT using Bald Eagle Search Optimization	2023	IDCIoT 2023 - International Conference on Intelligent Data Communication Technologies and Internet of Things, Proceedings			198-205	Jose, F.L.M. and Stewartkirubakaran, S. and Paulraj, G.J.L. and Jebadurai, I.J. and Jebadurai, J.	https://www.scopus.com/inward/record.uri?eid=2-s2.0-85149788114&doi=10.1109%2fIDCIoT56793.2023.10053538&partnerID=40&md5=f235866b1c5e8317ba59de7c09a77a12	10.1109/IDCIoT56793.2023.10053538
666	rayyan-134733388	Perspectives on Challenges and Opportunities for Interoperability: Findings From Key Informant Interviews With Stakeholders in Ohio	2023	JMIR Medical Informatics	11			Walker, D.M. and Tarver, W.L. and Jonnalagadda, P. and Ranbom, L. and Ford, E.W. and Rahurkar, S.	https://www.scopus.com/inward/record.uri?eid=2-s2.0-85149927653&doi=10.2196%2f43848&partnerID=40&md5=79df104bca2473ec3f4b7206ffb2370a	10.2196/43848
667	rayyan-134733389	Electronic Health Record Use Issues and Diagnostic Error: A Scoping Review and Framework	2023	Journal of Patient Safety	19	1	E25-E30	Dixit, R.A. and Boxley, C.L. and Samuel, S. and Mohan, V. and Ratwani, R.M. and Gold, J.A.	https://www.scopus.com/inward/record.uri?eid=2-s2.0-85144589370&doi=10.1097%2fPTS.0000000000001081&partnerID=40&md5=ec346cc9bb8693613589d6fdfbfc6a53	10.1097/PTS.0000000000001081
668	rayyan-134733390	Validation of an Interoperability Framework for Linking mHealth Apps to Electronic Record Systems in Botswana: Expert Survey Study	2023	JMIR Formative Research	7			Ndlovu, K. and Mars, M. and Scott, R.E.	https://www.scopus.com/inward/record.uri?eid=2-s2.0-85158834627&doi=10.2196%2f41225&partnerID=40&md5=26e0e2ab970e7ae233aceb8a5270173d	10.2196/41225
669	rayyan-134733391	Blockchain Solution to Electronic Healthcare Records	2023	Proceedings of the International Conference on Intelligent and Innovative Technologies in Computing, Electrical and Electronics, ICIITCEE 2023			659-664	Vidap, P. and Bhargav, A. and Paswan, R. and Jewalikar, A.	https://www.scopus.com/inward/record.uri?eid=2-s2.0-85156091449&doi=10.1109%2fIITCEE57236.2023.10090970&partnerID=40&md5=3fa730d8e274de0ecab930a0d2485af7	10.1109/IITCEE57236.2023.10090970
670	rayyan-134733392	The role of standards: What we can expect and when	2023	Clinical Decision Support and beyond: Progress and Opportunities in Knowledge-Enhanced Health and Healthcare			465-477	Kawamoto, K. and Del Fiol, G. and Rhodes, B. and Greenes, R.A.	https://www.scopus.com/inward/record.uri?eid=2-s2.0-85153430199&doi=10.1016%2fB978-0-323-91200-6.00007-3&partnerID=40&md5=e123d82000119cfaabab3a3bd180f492	10.1016/B978-0-323-91200-6.00007-3
671	rayyan-134733393	Automating Case Reporting of Chlamydia and Gonorrhea to Public Health Authorities in Illinois Clinics: Implementation and Evaluation of Findings	2023	JMIR Public Health and Surveillance	9			Mishra, N. and Grant, R. and Patel, M.T. and Guntupalli, S. and Hamilton, A. and Carr, J. and McKnight, E. and Wise, W. and deRoode, D. and Jellison, J. and Collins, N.V. and PÃ©rez, A. and Karki, S.	https://www.scopus.com/inward/record.uri?eid=2-s2.0-85150311436&doi=10.2196%2f38868&partnerID=40&md5=8b52bfa30f0188ccfdfb55d6c11d8560	10.2196/38868
672	rayyan-134733394	Whole life cycle environmental impact assessment of buildings: Developing software tool and database support for the EU framework Level(s)	2023	Resources, Conservation and Recycling	188			De Wolf, C. and Cordella, M. and Dodd, N. and Byers, B. and Donatello, S.	https://www.scopus.com/inward/record.uri?eid=2-s2.0-85140014924&doi=10.1016%2fj.resconrec.2022.106642&partnerID=40&md5=40d52df59c252a3be31e93d2c788a53a	10.1016/j.resconrec.2022.106642
673	rayyan-134733395	Advanced ICU Patient Monitoring With Sensor Integration, IV Detection WITH Canny Edge Detection and ECG Monitoring With Live Feed	2023	2023 International Conference on Recent Advances in Electrical, Electronics and Digital Healthcare Technologies, REEDCON 2023			335-339	Reddy, K.A. and Pavan, S. and Mannem, K. and Priya, B.	https://www.scopus.com/inward/record.uri?eid=2-s2.0-85163816226&doi=10.1109%2fREEDCON57544.2023.10151176&partnerID=40&md5=8059d1b1b6a337d23a593d1c54114ec5	10.1109/REEDCON57544.2023.10151176
674	rayyan-134733396	Demonstration and evaluation of the digital health innovation interoperability framework	2023	Procedia Computer Science	219		1404-1411	Scheplitz, T.	https://www.scopus.com/inward/record.uri?eid=2-s2.0-85164249982&doi=10.1016%2fj.procs.2023.01.429&partnerID=40&md5=efbdb7fd072231fecd568f6460f4399a	10.1016/j.procs.2023.01.429
675	rayyan-134733397	Interoperability of Electronic Health Records for Dyslipidemia using Knowledge graphs	2023	Proceedings of the 13th International Conference on Cloud Computing, Data Science and Engineering, Confluence 2023			124-129	Bashir, A. and Nagpal, R. and Mehrotra, D. and Bala, M.	https://www.scopus.com/inward/record.uri?eid=2-s2.0-85149552156&doi=10.1109%2fConfluence56041.2023.10048874&partnerID=40&md5=94d70d38eaa4004b95ee30700ccb5914	10.1109/Confluence56041.2023.10048874
676	rayyan-134733398	Ontological Representation ofÂ FAIR Principles: A Blueprint forÂ FAIRer Data Sources	2023	Lecture Notes in Computer Science (including subseries Lecture Notes in Artificial Intelligence and Lecture Notes in Bioinformatics)	13901		261-277	Bernasconi, A. and Simon, A.G. and Guizzardi, G. and Santos, L.O.B.S. and Storey, V.C.	https://www.scopus.com/inward/record.uri?eid=2-s2.0-85163975391&doi=10.1007%2f978-3-031-34560-9_16&partnerID=40&md5=5ef1d5bb62882b5baec294cc4005b6d0	10.1007/978-3-031-34560-9_16
677	rayyan-134733399	A Secure Electronic Health Record Storage System Based on Hyperledger Fabric, IPFS, and Secret Sharing Scheme	2023	Lecture Notes in Networks and Systems	519		355-365	Sarkar, P. and Pathak, L. and Molia, R. and Boro, S. and Nag, A.	https://www.scopus.com/inward/record.uri?eid=2-s2.0-85161387553&doi=10.1007%2f978-981-19-5191-6_29&partnerID=40&md5=f1192d484a611c737e9ba9cb60cecce8	10.1007/978-981-19-5191-6_29
678	rayyan-134733400	Application of Geographic Information System (GIS) inÂ construction: a systematic review	2023	Smart and Sustainable Built Environment				Akindele, O. and Ajayi, S. and Oyegoke, A.S. and Alaka, H.A. and Omotayo, T.	https://www.scopus.com/inward/record.uri?eid=2-s2.0-85161048768&doi=10.1108%2fSASBE-01-2023-0016&partnerID=40&md5=1b154fada5f8677afc04689e052c1e5c	10.1108/SASBE-01-2023-0016
679	rayyan-134733401	Building a Secure Platform for Digital Governance Interoperability and Data Exchange Using Blockchain and Deep Learning-Based Frameworks	2023	IEEE Access	11		70110-70131	Malik, V. and Mittal, R. and Mavaluru, D. and Narapureddy, B.R. and Goyal, S.B. and John Martin, R. and Srinivasan, K. and Mittal, A.	https://www.scopus.com/inward/record.uri?eid=2-s2.0-85164712651&doi=10.1109%2fACCESS.2023.3293529&partnerID=40&md5=bc1f0a625517d1bf55a90995e8499f96	10.1109/ACCESS.2023.3293529
680	rayyan-134733402	Data spaces based approach for B2B data exchange: A footwear industry case	2023	Procedia Computer Science	219		933-940	Pinto, P. and Sousa, C. and Cardeiro, C.	https://www.scopus.com/inward/record.uri?eid=2-s2.0-85164251469&doi=10.1016%2fj.procs.2023.01.369&partnerID=40&md5=a334ac5a4c54ae8c661cdca65ac65c59	10.1016/j.procs.2023.01.369
681	rayyan-134733403	DivBrowseâ€”interactive visualization and exploratory data analysis of variant call matrices	2023	GigaScience	12			KÃ¶nig, P. and Beier, S. and Mascher, M. and Stein, N. and Lange, M. and Scholz, U.	https://www.scopus.com/inward/record.uri?eid=2-s2.0-85153552443&doi=10.1093%2fgigascience%2fgiad025&partnerID=40&md5=60d7921239a73c25e12b1b479c247d44	10.1093/gigascience/giad025
682	rayyan-134733404	The case to improve technologies for pharmacists' prescribing	2023	International Journal of Pharmacy Practice	31	1	113-115	Ogundipe, A. and Sim, T.F. and Emmerton, L.	https://www.scopus.com/inward/record.uri?eid=2-s2.0-85150225604&doi=10.1093%2fijpp%2friac075&partnerID=40&md5=3f77675d702f2e29c6716fe733c2ebd1	10.1093/ijpp/riac075
683	rayyan-134733405	Blockchain-based EHR System for Indian Healthcare Industry using Aadhar	2023	Proceedings of the International Conference on Intelligent and Innovative Technologies in Computing, Electrical and Electronics, ICIITCEE 2023			997-1001	Singh, S. and Rakhra, M. and Malik, A. and Singh, D.	https://www.scopus.com/inward/record.uri?eid=2-s2.0-85156120616&doi=10.1109%2fIITCEE57236.2023.10091065&partnerID=40&md5=995ae45d204eac50e8b316e077287385	10.1109/IITCEE57236.2023.10091065
684	rayyan-134733406	Linguistic and ontological challenges of multiple domains contributing to transformed health ecosystems	2023	Frontiers in Medicine	10			Kreuzthaler, M. and Brochhausen, M. and Zayas, C. and Blobel, B. and Schulz, S.	https://www.scopus.com/inward/record.uri?eid=2-s2.0-85151286619&doi=10.3389%2ffmed.2023.1073313&partnerID=40&md5=91f6910db0eb89d0d839926e65816b76	10.3389/fmed.2023.1073313
685	rayyan-134733407	MediLinker: a blockchain-based decentralized health information management platform for patient-centric healthcare	2023	Frontiers in Big Data	6			Bautista, J.R. and Harrell, D.T. and Hanson, L. and de Oliveira, E. and Abdul-Moheeth, M. and Meyer, E.T. and Khurshid, A.	https://www.scopus.com/inward/record.uri?eid=2-s2.0-85164509909&doi=10.3389%2ffdata.2023.1146023&partnerID=40&md5=2863304227fbf13dbcad006c5dfe71cb	10.3389/fdata.2023.1146023
686	rayyan-134733408	Blockchain-Assisted UAV Communication Systems: A Comprehensive Survey	2023	IEEE Open Journal of Vehicular Technology	4		558-580	Hafeez, S. and Khan, A.R. and Al-Quraan, M.M. and Mohjazi, L. and Zoha, A. and Imran, M.A. and Sun, Y.	https://www.scopus.com/inward/record.uri?eid=2-s2.0-85164832870&doi=10.1109%2fOJVT.2023.3295208&partnerID=40&md5=3d088bceee7100dcd88c3426d2251ab7	10.1109/OJVT.2023.3295208
687	rayyan-134733409	Design, Development, and Evaluation of an Automated Solution for Electronic Information Exchange Between Acute and Long-term Postacute Care Facilities: Design Science Research	2023	JMIR Formative Research	7			Gottumukkala, M.	https://www.scopus.com/inward/record.uri?eid=2-s2.0-85149130610&doi=10.2196%2f43758&partnerID=40&md5=45c0f035cbc3ab0ff8cfce9fc2d2bce9	10.2196/43758
688	rayyan-134733410	INTEROPERABILITY AND DATA EXCHANGE BETWEEN PUBLIC ADMINISTRATIONS	2023	Revista General de Derecho Administrativo	2023	62		CÃ³rdoba, J.P.	https://www.scopus.com/inward/record.uri?eid=2-s2.0-85148433453&partnerID=40&md5=45c39aea513ec17507cab67d69a716b5
689	rayyan-134733411	Survey on Security and Interoperability of Electronic Health Record Sharing Using Blockchain Technology	2023	Acta Informatica Pragensia	12	1	160-178	Puneeth, R.P. and Parthasarathy, G.	https://www.scopus.com/inward/record.uri?eid=2-s2.0-85158822702&doi=10.18267%2fj.aip.187&partnerID=40&md5=7836d24496c74e95b265d0a3f5d7cd55	10.18267/j.aip.187
690	rayyan-134733412	Guiding the Development of Interoperable Health Information Systems: A Conceptual IT Governance Framework	2023	Lecture Notes in Computer Science (including subseries Lecture Notes in Artificial Intelligence and Lecture Notes in Bioinformatics)	13873		143-156	Matshaba, L. and Nxozi, M. and Herselman, M.	https://www.scopus.com/inward/record.uri?eid=2-s2.0-85161174036&doi=10.1007%2f978-3-031-32808-4_9&partnerID=40&md5=13c22f37aa2354711ff02e94bbc0712a	10.1007/978-3-031-32808-4_9
691	rayyan-134733413	Automated Monitoring of Adherence to Evidenced-Based Clinical Guideline Recommendations: Design and Implementation Study	2023	Journal of Medical Internet Research	25			Lichtner, G. and Spies, C. and Jurth, C. and Bienert, T. and Mueller, A. and Kumpf, O. and Piechotta, V. and Skoetz, N. and Nothacker, M. and Boeker, M. and Meerpohl, J.J. and von Dincklage, F.	https://www.scopus.com/inward/record.uri?eid=2-s2.0-85159553257&doi=10.2196%2f41177&partnerID=40&md5=cd02cf81ae693a76c8d72c276311384d	10.2196/41177
692	rayyan-134733414	Getting to knowledge-enhanced health and healthcare	2023	Clinical Decision Support and beyond: Progress and Opportunities in Knowledge-Enhanced Health and Healthcare			811-831	Greenes, R.A. and Del Fiol, G.	https://www.scopus.com/inward/record.uri?eid=2-s2.0-85153438580&doi=10.1016%2fB978-0-323-91200-6.00005-X&partnerID=40&md5=c2c0cd3d5471a7b4a3cf8695c13a7570	10.1016/B978-0-323-91200-6.00005-X
693	rayyan-134733415	Modelling the Top Floor: Internal and External Data Integration and Exchange	2023	Digital Transformation: Core Technologies and Emerging Topics from a Computer Science Perspective			281-307	Wally, B. and Huemer, C. and Vogel-Heuser, B.	https://www.scopus.com/inward/record.uri?eid=2-s2.0-85152792972&doi=10.1007%2f978-3-662-65004-2_12&partnerID=40&md5=ab344c975761ce7a8e6bddf33185b70e	10.1007/978-3-662-65004-2_12
694	rayyan-134733416	10th International Conference on Interoperability for Enterprise Systems and Applications, I-ESA2020	2023	Proceedings of the I-ESA Conferences	10				https://www.scopus.com/inward/record.uri?eid=2-s2.0-85149625291&partnerID=40&md5=f91645b71cb50a9618a263540ea86d13
695	rayyan-134733417	Functions of mHealth Diabetes Apps That Enable the Provision of Pharmaceutical Care: Criteria Development and Evaluation of Popular Apps	2023	International Journal of Environmental Research and Public Health	20	1		Ali Sherazi, B. and Laeer, S. and Krutisch, S. and Dabidian, A. and Schlottau, S. and Obarcanin, E.	https://www.scopus.com/inward/record.uri?eid=2-s2.0-85145968595&doi=10.3390%2fijerph20010064&partnerID=40&md5=03c2466831001758c970292601f2dbcd	10.3390/ijerph20010064
696	rayyan-134733418	Security approaches for electronic health data handling through the Semantic Web: A scoping review	2023	Semantic Web	14	4	771-784	Costa Lima, V. and Alves, D. and Andrade Bernardi, F. and Charters Lopes Rijo, R.P.	https://www.scopus.com/inward/record.uri?eid=2-s2.0-85161349296&doi=10.3233%2fSW-223088&partnerID=40&md5=fb2b82e12aa8f0cf71084df5fd4f5132	10.3233/SW-223088
697	rayyan-134733419	Internet of Things (IoT) in Smart Cities: A Statistical Survey	2023	2nd International Conference on Business Analytics for Technology and Security, ICBATS 2023				Iqbal, M.W. and Khaliq, K. and Al-Dmour, N.A. and Aqeel, M. and Ali, N. and Hamid, K.	https://www.scopus.com/inward/record.uri?eid=2-s2.0-85160701737&doi=10.1109%2fICBATS57792.2023.10111206&partnerID=40&md5=fb7a93865b5484201b667a06a97d798b	10.1109/ICBATS57792.2023.10111206
698	rayyan-134733420	A cloud-based pipeline for analysis of FHIR and long-read data	2023	Bioinformatics Advances	3	1		Dunn, T. and Cosgun, E.	https://www.scopus.com/inward/record.uri?eid=2-s2.0-85159212188&doi=10.1093%2fbioadv%2fvbac095&partnerID=40&md5=41afade1192618e935ac8b563d74062c	10.1093/bioadv/vbac095
699	rayyan-134733421	Securing Health Records Using Quantum Convolutional Neural Network	2023	Lecture Notes in Networks and Systems	587		719-733	Arulmozhi, B. and Sheeba, J.I. and Pradeep Devaneyan, S.	https://www.scopus.com/inward/record.uri?eid=2-s2.0-85149679787&doi=10.1007%2f978-981-19-7874-6_53&partnerID=40&md5=aaee9a68cd74bd84a80568f8b77f22a0	10.1007/978-981-19-7874-6_53
700	rayyan-134733422	A SNOMED CT Mapping Guideline for the Local Terms Used to Document Clinical Findings and Procedures in Electronic Medical Records in South Korea: Methodological Study	2023	JMIR Medical Informatics	11			Sung, S. and Park, H.-A. and Jung, H. and Kang, H.	https://www.scopus.com/inward/record.uri?eid=2-s2.0-85159803244&doi=10.2196%2f46127&partnerID=40&md5=00631931879e55637ac0cf5c3a8b3377	10.2196/46127
701	rayyan-134733423	Transforming Health Data to Actionable Information: Recent Progress and Future Opportunities in Health Information Exchange	2022	Yearbook of Medical Informatics	31	1	203-214	Sarkar, I.N.	https://www.scopus.com/inward/record.uri?eid=2-s2.0-85143357221&doi=10.1055%2fs-0042-1742519&partnerID=40&md5=6483d79c9f3fc04d03fd8d5eb7d10295	10.1055/s-0042-1742519
702	rayyan-134733424	Applying the FAIR principles to data in a hospital: challenges and opportunities in a pandemic	2022	Journal of Biomedical Semantics	13	1		Queralt-Rosinach, N. and Kaliyaperumal, R. and BernabÃ©, C.H. and Long, Q. and Joosten, S.A. and van der Wijk, H.J. and Flikkenschild, E.L.A. and Burger, K. and Jacobsen, A. and Mons, B. and Roos, M.	https://www.scopus.com/inward/record.uri?eid=2-s2.0-85128838996&doi=10.1186%2fs13326-022-00263-7&partnerID=40&md5=b562abca7e9ea2fa069ebbfa11439db9	10.1186/s13326-022-00263-7
703	rayyan-134733425	RGMQL: scalable and interoperable computing of heterogeneous omics big data and metadata in R/Bioconductor	2022	BMC Bioinformatics	23	1		Pallotta, S. and Cascianelli, S. and Masseroli, M.	https://www.scopus.com/inward/record.uri?eid=2-s2.0-85128074634&doi=10.1186%2fs12859-022-04648-4&partnerID=40&md5=2a614011b11070391a491ce6141f454f	10.1186/s12859-022-04648-4
704	rayyan-134733426	Benefit sharing: Why inclusive provenance metadata matter	2022	Frontiers in Genetics	13			Golan, J. and Riddle, K. and Hudson, M. and Anderson, J. and Kusabs, N. and Coltman, T.	https://www.scopus.com/inward/record.uri?eid=2-s2.0-85140061662&doi=10.3389%2ffgene.2022.1014044&partnerID=40&md5=83306736af286bc9f2356c306e73d18f	10.3389/fgene.2022.1014044
705	rayyan-134733427	Integration of Simulated and Experimentally Determined Thermophysical Properties of Aqueous Mixtures by ThermoML	2022	Journal of Chemical and Engineering Data	67	11	3340-3350	GÃ¼ltig, M. and Range, J.P. and Schmitz, B. and Pleiss, J.	https://www.scopus.com/inward/record.uri?eid=2-s2.0-85141016708&doi=10.1021%2facs.jced.2c00391&partnerID=40&md5=20d8502553e72c99e139251b351b109d	10.1021/acs.jced.2c00391
706	rayyan-134733428	An analysis of a novel Canadian pilot health information exchange to improve transitions between hospital and long-term care/skilled nursing facility	2022	Journal of Integrated Care	30	4	399-412	Aird, T. and Holditch, C. and Culgin, S. and Vanderheyden, M. and Rutledge, G. and Encinareal, C. and Perri, D. and Edward, F. and Boyd, H.	https://www.scopus.com/inward/record.uri?eid=2-s2.0-85138181175&doi=10.1108%2fJICA-03-2022-0022&partnerID=40&md5=1d80881d3f723d609ab940eb2671c13c	10.1108/JICA-03-2022-0022
707	rayyan-134733429	Interprofessional survey on medication reconciliation activities in the US Department of Veterans' Affairs: development and validation of an Implementation Readiness Questionnaire	2022	BMJ Open Quality	11	4		Lesselroth, B. and Church, V.L. and Adams, K. and Mixon, A. and Richmond-Aylor, A. and Glasscock, N. and Wiedrick, J.	https://www.scopus.com/inward/record.uri?eid=2-s2.0-85140138147&doi=10.1136%2fbmjoq-2021-001750&partnerID=40&md5=39b28311f91f285494f74241e2fc0fdb	10.1136/bmjoq-2021-001750
708	rayyan-134733430	A Framework for Secure and Privacy Preserving Health Data Exchange across Health Information Systems using a Digital Identity System	2022	ACM International Conference Proceeding Series			41-49	Shrivastava, S. and Srikanth, T.K.	https://www.scopus.com/inward/record.uri?eid=2-s2.0-85142667122&doi=10.1145%2f3560107.3560115&partnerID=40&md5=7628e0dd63f4d62299cf27d38ddb8bb4	10.1145/3560107.3560115
709	rayyan-134733431	ETL Processes for Integrating Healthcare Data - Tools and Architecture Patterns	2022	Studies in Health Technology and Informatics	299		151-156	Cheng, K.Y. and Pazmino, S. and Schreiweis, B.	https://www.scopus.com/inward/record.uri?eid=2-s2.0-85141140545&doi=10.3233%2fSHTI220974&partnerID=40&md5=4f271d34de47fa75bbd5b754a3f903ac	10.3233/SHTI220974
710	rayyan-134733432	Autonomic interoperability manager: A service-oriented architecture for full-stack interoperability in the Internet-of-Things	2022	ICT Express	8	4	507-512	Jaleel, A. and Mahmood, T. and Tahir, A. and Aslam, S. and Fayyaz, U.U.	https://www.scopus.com/inward/record.uri?eid=2-s2.0-85120490215&doi=10.1016%2fj.icte.2021.10.010&partnerID=40&md5=8fd3bd6b1a4221a60de3afcecc930ea6	10.1016/j.icte.2021.10.010
711	rayyan-134733433	Use of information and communication technologies (ICTs) in cancer multidisciplinary team meetings: an explorative study based on EU healthcare professionals	2022	BMJ Open	12	10		Prades, J. and Coll-Ortega, C. and Dal Lago, L. and Goffin, K. and Javor, E. and Lombardo, C. and De Munter, J. and Ponce, J. and Regge, D. and Salazar, R. and Valentini, V. and Borras, J.M.	https://www.scopus.com/inward/record.uri?eid=2-s2.0-85139305443&doi=10.1136%2fbmjopen-2021-051181&partnerID=40&md5=7736c81f2ef8c07aba1a331fdea27108	10.1136/bmjopen-2021-051181
712	rayyan-134733434	Electronic case reporting (eCR) of COVID-19 to public health: implementation perspectives from the Minnesota Department of Health	2022	Journal of the American Medical Informatics Association	29	11	1958-1966	Rajamani, S. and Kayser, A. and Ruprecht, A. and Cassman, J. and Polzer, M. and Homan, T. and Reid, A. and Hanson, M. and Emerson, E. and Dahlberg Schmit, A. and Solarz, S.	https://www.scopus.com/inward/record.uri?eid=2-s2.0-85139572908&doi=10.1093%2fjamia%2focac133&partnerID=40&md5=488bebbac30dc4821dbc13f052d7cf9c	10.1093/jamia/ocac133
713	rayyan-134733435	Exploring facilitators of the implementation of electronic health records in Saudi Arabia	2022	BMC Medical Informatics and Decision Making	22	1		Alzghaibi, H.A. and Hutchings, H.A.	https://www.scopus.com/inward/record.uri?eid=2-s2.0-85143529734&doi=10.1186%2fs12911-022-02072-5&partnerID=40&md5=4c3fb99e98f2e001066393225311e2d6	10.1186/s12911-022-02072-5
714	rayyan-134733436	Clinical Source Data Production and Quality Control in Real-world Studies: Proposal for Development of the eSource Record System	2022	JMIR Research Protocols	11	12		Wang, B. and Lai, J. and Jin, F. and Liao, X. and Zhu, H. and Yao, C.	https://www.scopus.com/inward/record.uri?eid=2-s2.0-85144770944&doi=10.2196%2f42754&partnerID=40&md5=8a62441e2937ec61f9829590b054df63	10.2196/42754
715	rayyan-134733437	Gabi wheat a panel of European elite lines as central stock for wheat genetic research	2022	Scientific Data	9	1		Gogna, A. and Schulthess, A.W. and RÃ¶der, M.S. and Ganal, M.W. and Reif, J.C.	https://www.scopus.com/inward/record.uri?eid=2-s2.0-85137154531&doi=10.1038%2fs41597-022-01651-5&partnerID=40&md5=013a3179a297dc3149ce3d8d663442da	10.1038/s41597-022-01651-5
716	rayyan-134733438	21st Century Cures Act: ethical recommendations for new patient-facing products	2022	Journal of the American Medical Informatics Association	29	10	1818-1822	Durieux, B.N. and Decamp, M. and Lindvall, C.	https://www.scopus.com/inward/record.uri?eid=2-s2.0-85138445776&doi=10.1093%2fjamia%2focac112&partnerID=40&md5=2dc554a10667f4023357a3fcb22b1921	10.1093/jamia/ocac112
717	rayyan-134733439	Integrated care with digital health innovation: pressing challenges	2022	Journal of Integrated Care	30	4	324-334	Pant, K. and Bhatia, M. and Pant, R.	https://www.scopus.com/inward/record.uri?eid=2-s2.0-85138200726&doi=10.1108%2fJICA-01-2022-0008&partnerID=40&md5=2cc2120a1601d4aaaae350c60603f3b4	10.1108/JICA-01-2022-0008
718	rayyan-134733440	A blockchain-based framework to support pharmacogenetic data sharing	2022	Pharmacogenomics Journal	22	5	264-275	Albalwy, F. and McDermott, J.H. and Newman, W.G. and Brass, A. and Davies, A.	https://www.scopus.com/inward/record.uri?eid=2-s2.0-85134672217&doi=10.1038%2fs41397-022-00285-5&partnerID=40&md5=10d688a022217a7031e998474b6edf37	10.1038/s41397-022-00285-5
719	rayyan-134733441	Ubiquitous and smart healthcare monitoring frameworks based on machine learning: A comprehensive review	2022	Artificial Intelligence in Medicine	134			Motwani, A. and Shukla, P.K. and Pawar, M.	https://www.scopus.com/inward/record.uri?eid=2-s2.0-85140804567&doi=10.1016%2fj.artmed.2022.102431&partnerID=40&md5=a584c6f6c1288fbdf80171e82765348a	10.1016/j.artmed.2022.102431
720	rayyan-134733442	Use of mHealth tools to register birth outcomes in low-income and middle-income countries: A scoping review	2022	BMJ Open	12	10		Cansdale, L.G. and Kelly, G. and Khashan, A. and Malata, A. and Kachale, F. and Lissauer, D. and Yosefe, S. and Roberts, J. and Woodworth, S. and Mmbaga, B. and Redman, C. and Hirst, J.E.	https://www.scopus.com/inward/record.uri?eid=2-s2.0-85139801847&doi=10.1136%2fbmjopen-2022-063886&partnerID=40&md5=dd90e53d596699895b29ac4976e41503	10.1136/bmjopen-2022-063886
721	rayyan-134733443	Digital Government Interoperability and Data Exchange Platforms: Insights from a Twenty Country Comparative Study	2022	ACM International Conference Proceeding Series			90-97	McBride, K. and Kamalanathan, S. and Valdma, S.-M. and Toomere, T. and Freudenthal, M.	https://www.scopus.com/inward/record.uri?eid=2-s2.0-85142627976&doi=10.1145%2f3560107.3560123&partnerID=40&md5=2eba00af8eb9cc5bcfafcf650417ed00	10.1145/3560107.3560123
722	rayyan-134733444	Systematic literature review of Semantic Web for distance learning	2023	Interactive Learning Environments	31	1	527-543	Bashir, F. and Warraich, N.F.	https://www.scopus.com/inward/record.uri?eid=2-s2.0-85089095898&doi=10.1080%2f10494820.2020.1799023&partnerID=40&md5=c68107efa133a93b7fba88e920f0800b	10.1080/10494820.2020.1799023
723	rayyan-134733445	An ontological data model for points of interest (POI) in a cultural heritage site	2022	Heritage Science	10	1		Ranjgar, B. and Sadeghi-Niaraki, A. and Shakeri, M. and Choi, S.-M.	https://www.scopus.com/inward/record.uri?eid=2-s2.0-85126065721&doi=10.1186%2fs40494-021-00635-9&partnerID=40&md5=70d61675d1c5a4ead1ae60fe25857d93	10.1186/s40494-021-00635-9
724	rayyan-134733446	Systemic safety inequities for people with learning disabilities: a qualitative integrative analysis of the experiences of English health and social care for people with learning disabilities, their families and carers	2022	International Journal for Equity in Health	21	1		Ramsey, L. and Albutt, A. and Perfetto, K. and Quinton, N. and Baker, J. and Louch, G. and Oâ€™Hara, J.	https://www.scopus.com/inward/record.uri?eid=2-s2.0-85123877807&doi=10.1186%2fs12939-021-01612-1&partnerID=40&md5=7ae47888a60febc191725b3e3486875f	10.1186/s12939-021-01612-1
725	rayyan-134733447	De-identified data quality assessment approaches by data vendors who license data to healthcare and life sciences researchers	2022	JAMIA Open	5	4		Erwin Johnson, C. and Colquhoun, D. and Ruppar, D.A. and Vetter, S.	https://www.scopus.com/inward/record.uri?eid=2-s2.0-85144936256&doi=10.1093%2fjamiaopen%2fooac093&partnerID=40&md5=34fc23c6e45efc2bdaa6d15105bf0153	10.1093/jamiaopen/ooac093
726	rayyan-134733448	Economic analysis of a single institutional review board data exchange standard in multisite clinical studies	2022	Contemporary Clinical Trials	122			Eisenstein, E.L. and Walden, A. and Donovan, K. and Zozus, M.N. and Yu, F.B. and West, V.L. and Hammond, W.E. and Muhlbaier, L.H.	https://www.scopus.com/inward/record.uri?eid=2-s2.0-85139591838&doi=10.1016%2fj.cct.2022.106953&partnerID=40&md5=f1756d748d1bea16b12682544c03983c	10.1016/j.cct.2022.106953
727	rayyan-134733449	Transforming Medical Data into Ontologies for Improving Semantic Interoperability	2023	Lecture Notes in Networks and Systems	478		71-85	Banu, A. and Ameen, A.	https://www.scopus.com/inward/record.uri?eid=2-s2.0-85139158998&doi=10.1007%2f978-981-19-2940-3_5&partnerID=40&md5=d44ebfca977f6a3beb54d45cbaca4ad8	10.1007/978-981-19-2940-3_5
728	rayyan-134733450	Decentralized EHRs in the Semantic Web for Better Health Data Management	2022	Studies in Health Technology and Informatics	299		157-162	Celuchova Bosanska, D. and Huptych, M. and LhotskÃ¡, L.	https://www.scopus.com/inward/record.uri?eid=2-s2.0-85141179079&doi=10.3233%2fSHTI220975&partnerID=40&md5=c36d6c09b6c53123720ad7230e25309a	10.3233/SHTI220975
729	rayyan-134733451	Pathways to improve health information systems in Ethiopia: current maturity status and implications	2022	Health Research Policy and Systems	20	1		Biru, A. and Birhan, D. and Melkamu, G. and Gebeyehu, A. and Omer, A.M.	https://www.scopus.com/inward/record.uri?eid=2-s2.0-85133104616&doi=10.1186%2fs12961-022-00860-z&partnerID=40&md5=12a759ccd1acad25cdaaa1e6bc7c89a4	10.1186/s12961-022-00860-z
730	rayyan-134733452	Electronic health records in Brazil: Prospects and technological challenges	2022	Frontiers in Public Health	10			Barbalho, I.M.P. and Fernandes, F. and Barros, D.M.S. and Paiva, J.C. and Henriques, J. and Morais, A.H.F. and Coutinho, K.D. and Coelho Neto, G.C. and Chioro, A. and Valentim, R.A.M.	https://www.scopus.com/inward/record.uri?eid=2-s2.0-85142124412&doi=10.3389%2ffpubh.2022.963841&partnerID=40&md5=6f01529d5ae29fa6690531a074883030	10.3389/fpubh.2022.963841
731	rayyan-134733453	Letter to the Editor: FHIR RDF - Why the world needs structured electronic health records	2022	Journal of Biomedical Informatics	136			Turki, H. and Rasberry, L. and Hadj Taieb, M.A. and Mietchen, D. and Ben Aouicha, M. and Pouris, A. and Bousrih, Y.	https://www.scopus.com/inward/record.uri?eid=2-s2.0-85143168489&doi=10.1016%2fj.jbi.2022.104253&partnerID=40&md5=21a5e6a6ac7c23d575f2226e496939c9	10.1016/j.jbi.2022.104253
732	rayyan-134733454	Using Existing Clinical Information Models for Dutch Quality Registries to Reuse Data and Follow COUMT Paradigm	2022	Applied Clinical Informatics	14	2	326-336	Schepens, M.H.J. and Trompert, A.C. and van Hooff, M.L. and van der Velde, E. and Kallewaard, M. and Verberk-Jonkers, I.J.A.M. and Cense, H.A. and Somford, D.M. and Repping, S. and Tromp, S.C. and Wouters, M.W.J.M.	https://www.scopus.com/inward/record.uri?eid=2-s2.0-85159548170&doi=10.1055%2fs-0043-1767681&partnerID=40&md5=d8b9aeaa4d719c47d2627495bcc7f4ed	10.1055/s-0043-1767681
733	rayyan-134733455	Addressing challenges in the development of health information systems in The Gambia	2022	Health Policy and Technology	11	4		Lin, R.-H. and Kofi Kujabi, B.	https://www.scopus.com/inward/record.uri?eid=2-s2.0-85137650397&doi=10.1016%2fj.hlpt.2022.100658&partnerID=40&md5=d3951e3c64aa3eb8915a27c98141b700	10.1016/j.hlpt.2022.100658
734	rayyan-134733456	Building smart living environments for ageing societies: Decision support for cross-border e-services between Estonia and Finland	2022	Technology in Society	71			Weck, M. and Jackson, E.B. and Sihvonen, M. and Pappel, I.	https://www.scopus.com/inward/record.uri?eid=2-s2.0-85135968122&doi=10.1016%2fj.techsoc.2022.102066&partnerID=40&md5=b701a1f81e6ad3d329ea94b38a3492d9	10.1016/j.techsoc.2022.102066
735	rayyan-134733457	Personalized care with mass production efficiency: integrating care with a virtual care operator	2022	Journal of Integrated Care	30	4	282-295	Lillrank, P. and Khalil, F.G. and Bengts, A. and Kontunen, P. and Chen, A. and Kaleva, S. and Torkki, P.	https://www.scopus.com/inward/record.uri?eid=2-s2.0-85136002789&doi=10.1108%2fJICA-01-2022-0006&partnerID=40&md5=85bb1d69c7b05022fe23681b48d74a6d	10.1108/JICA-01-2022-0006
736	rayyan-134733458	Migration from HL7 CDA to FHIR in Infectious Disease System of Estonia	2022	Studies in Health Technology and Informatics	299		275-278	Bossenko, I. and Linna, K. and Piho, G. and Ross, P.	https://www.scopus.com/inward/record.uri?eid=2-s2.0-85141174827&doi=10.3233%2fSHTI220998&partnerID=40&md5=e8efb528e5ae88a50b79d6d6357f719b	10.3233/SHTI220998
737	rayyan-134733459	Proceedings of the 15th International Conference on Theory and Practice of Electronic Governance, ICEGOV 2022	2022	ACM International Conference Proceeding Series					https://www.scopus.com/inward/record.uri?eid=2-s2.0-85142629466&partnerID=40&md5=08c4c04d2ac91a398289133b082ae4ef
738	rayyan-134733460	Health informatics system using machine learning techniques	2022	Deep Learning for Healthcare Decision Making			179-209	Rajendran, S. and Ramavenkateswaran, N. and Abbi, P. and Arora, K. and Gupta, P.K. and Anand, M.	https://www.scopus.com/inward/record.uri?eid=2-s2.0-85152515412&partnerID=40&md5=a3be69ce440c10662612e6f90674c803
739	rayyan-134733461	Definition of Urban Built Environment Climate Adaptive Design Actions Aided by Environmental Data-Driven Design Processes	2022	Atmosphere	13	11		Bassolino, E.	https://www.scopus.com/inward/record.uri?eid=2-s2.0-85141665813&doi=10.3390%2fatmos13111835&partnerID=40&md5=108bc0c29a44165c35dbaa5bfc859cc3	10.3390/atmos13111835
740	rayyan-134733462	Analysis of the Representation of Frequent Clinical Attributes in the Unified Medical Language System	2022	Studies in Health Technology and Informatics	299		217-222	GÃ¼ngÃ¶r, B. and Deppenwiese, N. and Mang, J.M. and Toddenroth, D.	https://www.scopus.com/inward/record.uri?eid=2-s2.0-85141126450&doi=10.3233%2fSHTI220987&partnerID=40&md5=d82968e0a21b885bbec9909006c23537	10.3233/SHTI220987
741	rayyan-134733463	ECG Standards and Formats for Interoperability between mHealth and Healthcare Information Systems: A Scoping Review	2022	International Journal of Environmental Research and Public Health	19	19		Cuevas-GonzÃ¡lez, D. and GarcÃ­a-VÃ¡zquez, J.P. and Bravo-Zanoguera, M. and LÃ³pez-Avitia, R. and Reyna, M.A. and ZermeÃ±o-Campos, N.A. and GonzÃ¡lez-RamÃ­rez, M.L.	https://www.scopus.com/inward/record.uri?eid=2-s2.0-85139869162&doi=10.3390%2fijerph191911941&partnerID=40&md5=f494174882351e29a8fa7d34596fb667	10.3390/ijerph191911941
742	rayyan-134733464	Health data science: Challenges and opportunities in Latin America	2022	Revista Medica Clinica Las Condes	33	6	591-597	Rosa, J.M. and Frutos, E.L.	https://www.scopus.com/inward/record.uri?eid=2-s2.0-85148909237&doi=10.1016%2fj.rmclc.2022.09.007&partnerID=40&md5=6cba64a5661665c86f9041d5f1b47537	10.1016/j.rmclc.2022.09.007
743	rayyan-134733465	Blockchain Technology for Electronic Health Records	2022	International Journal of Environmental Research and Public Health	19	23		Han, Y. and Zhang, Y. and Vermund, S.H.	https://www.scopus.com/inward/record.uri?eid=2-s2.0-85143685967&doi=10.3390%2fijerph192315577&partnerID=40&md5=77689e8e89e05af54eedcf3a93c80212	10.3390/ijerph192315577
744	rayyan-134733466	MRBSChain a novel scalable medical records binance smart chain framework enabling a paradigm shift in medical records management	2022	Scientific Reports	12	1		Monga, S. and Singh, D.	https://www.scopus.com/inward/record.uri?eid=2-s2.0-85140253586&doi=10.1038%2fs41598-022-22569-3&partnerID=40&md5=b9d5083b63de4e90dd5b263e2356e570	10.1038/s41598-022-22569-3
745	rayyan-134733467	Implementation and Use of Risk Evaluation and Mitigation Strategies Programs in Practice: A Scoping Review of the Literature	2022	Applied Clinical Informatics	13	5	1151-1160	Tajchman, S. and Lawler, B. and Spence, N. and Haque, S. and Quintana, Y. and Ateya, M.	https://www.scopus.com/inward/record.uri?eid=2-s2.0-85143568759&doi=10.1055%2fs-0042-1758838&partnerID=40&md5=5b0ab760aca249618b0fb7b2be04a905	10.1055/s-0042-1758838
746	rayyan-134733468	Understanding the Use of Blockchain in Medical Data Security: A Systematic Literature Review	2022	ACM International Conference Proceeding Series			170-174	Gunawan, A. and Susanto, G.A. and Saputra, A. and Rizal, A.C.	https://www.scopus.com/inward/record.uri?eid=2-s2.0-85153330724&doi=10.1145%2f3581971.3581995&partnerID=40&md5=0158e50dc831e574bc267be9062f3003	10.1145/3581971.3581995
747	rayyan-134733469	Preserving Patient Privacy During Computation over Shared Electronic Health Record Data	2022	Journal of Medical Systems	46	12		dâ€™Aliberti, O.G. and Clark, M.A.	https://www.scopus.com/inward/record.uri?eid=2-s2.0-85140415336&doi=10.1007%2fs10916-022-01865-5&partnerID=40&md5=82480d67350e6ac993d5e06403536af1	10.1007/s10916-022-01865-5
748	rayyan-134733470	Integrating HBIM and Sustainability Certification: A Pilot Study Using GBC Historic Building Certification	2023	International Journal of Architectural Heritage	17	9	1464-1483	Å½uriÄ‡, J. and Zichi, A. and Azenha, M.	https://www.scopus.com/inward/record.uri?eid=2-s2.0-85126343692&doi=10.1080%2f15583058.2022.2042623&partnerID=40&md5=1e04b985f01e4a15c69295ece75894e3	10.1080/15583058.2022.2042623
749	rayyan-134733471	The Case Manager: An Agent Controlling the Activation of Knowledge Sources in a FHIR-Based Distributed Reasoning Environment	2022	Applied Clinical Informatics	14	4	725-734	Lanzola, G. and Polce, F. and Parimbelli, E. and Gabetta, M. and Cornet, R. and De Groot, R. and Kogan, A. and Glasspool, D. and Wilk, S. and Quaglini, S.	https://www.scopus.com/inward/record.uri?eid=2-s2.0-85171309331&doi=10.1055%2fa-2113-4443&partnerID=40&md5=056923c6725bf1af047f48d00f6e1d35	10.1055/a-2113-4443
750	rayyan-134733472	Shared Interoperable Clinical Decision Support Service for Drug-Allergy Interaction Checks: Implementation Study	2022	JMIR Medical Informatics	10	11		Jung, S. and Bae, S. and Seong, D. and Oh, O.H. and Kim, Y. and Yi, B.-K.	https://www.scopus.com/inward/record.uri?eid=2-s2.0-85145485366&doi=10.2196%2f40338&partnerID=40&md5=10ef3e602d80553f447f0c4ee8694abc	10.2196/40338
751	rayyan-134733473	TSO/DSO Coordination for RES Integration: A Systematic Literature Review	2022	Energies	15	19		Alazemi, T. and Darwish, M. and Radi, M.	https://www.scopus.com/inward/record.uri?eid=2-s2.0-85139909893&doi=10.3390%2fen15197312&partnerID=40&md5=fa7fb13ef1992a386e21637bb334a838	10.3390/en15197312
752	rayyan-134733474	SIMCard: Toward better connected electronic health record visualization	2022	Concurrency and Computation: Practice and Experience	34	28		Sassi, S. and Chbeir, R.	https://www.scopus.com/inward/record.uri?eid=2-s2.0-85139943722&doi=10.1002%2fcpe.7399&partnerID=40&md5=d52388c85be6a3fda3db2f08ca301fd2	10.1002/cpe.7399
753	rayyan-134733475	Rare-disease data standards	2022	Bundesgesundheitsblatt - Gesundheitsforschung - Gesundheitsschutz	65	11	1126-1132	Robinson, P.N. and Graessner, H.	https://www.scopus.com/inward/record.uri?eid=2-s2.0-85138687552&doi=10.1007%2fs00103-022-03591-2&partnerID=40&md5=19e93c6c836ae9887fbea7b4a5f6f944	10.1007/s00103-022-03591-2
754	rayyan-134733476	Secure and Efficient Exchange of Threat Information Using Blockchain Technology	2022	Information (Switzerland)	13	10		Pahlevan, M. and Ionita, V.	https://www.scopus.com/inward/record.uri?eid=2-s2.0-85140458085&doi=10.3390%2finfo13100463&partnerID=40&md5=5b9d235f561aebb6c36f024c4c09b82a	10.3390/info13100463
755	rayyan-134733477	Reflections on defining a standard for computable expression of scientific knowledge: What teach us Yoda can	2023	Learning Health Systems	7	1		Alper, B.S.	https://www.scopus.com/inward/record.uri?eid=2-s2.0-85129327036&doi=10.1002%2flrh2.10312&partnerID=40&md5=b5e6cd55b7cfdbf0edf6915ded50d219	10.1002/lrh2.10312
756	rayyan-134733478	Electronic health record closed-loop referral (â€œeReferralâ€) to a state tobacco quitline: a retrospective case study of primary care implementation challenges and adaptations	2022	Implementation Science Communications	3	1		Zehner, M.E. and Kirsch, J.A. and Adsit, R.T. and Gorrilla, A. and Hayden, K. and Skora, A. and Rosenblum, M. and Baker, T.B. and Fiore, M.C. and McCarthy, D.E.	https://www.scopus.com/inward/record.uri?eid=2-s2.0-85153715925&doi=10.1186%2fs43058-022-00357-4&partnerID=40&md5=381aa8c39cac99986e1e4e0cd938d005	10.1186/s43058-022-00357-4
757	rayyan-134733479	Electronic health records and blockchain interoperability requirements: A scoping review	2022	JAMIA Open	5	3		Schmeelk, S. and Kanabar, M. and Peterson, K. and Pathak, J.	https://www.scopus.com/inward/record.uri?eid=2-s2.0-85142201476&doi=10.1093%2fjamiaopen%2fooac068&partnerID=40&md5=e849e6f6d68f7e51adc655330938617a	10.1093/jamiaopen/ooac068
758	rayyan-134733480	Clinical, technical, and implementation characteristics of real-world health applications using FHIR	2022	JAMIA Open	5	4		Griffin, A.C. and He, L. and Sunjaya, A.P. and King, A.J. and Khan, Z. and Nwadiugwu, M. and Douthit, B. and Subbian, V. and Nguyen, V. and Braunstein, M. and Jaffe, C. and Schleyer, T.	https://www.scopus.com/inward/record.uri?eid=2-s2.0-85144818182&doi=10.1093%2fjamiaopen%2fooac077&partnerID=40&md5=b6ae684bfe1f882a0d766801c4f58543	10.1093/jamiaopen/ooac077
759	rayyan-134733481	A FHIR has been lit on gICS: facilitating the standardised exchange of informed consent in a large network of university medicine	2022	BMC Medical Informatics and Decision Making	22	1		Bialke, M. and Geidel, L. and Hampf, C. and Blumentritt, A. and Penndorf, P. and Schuldt, R. and Moser, F.-M. and Lang, S. and Werner, P. and StÃ¤ubert, S. and Hund, H. and Albashiti, F. and GÃ¼hrer, J. and Prokosch, H.-U. and Bahls, T. and Hoffmann, W.	https://www.scopus.com/inward/record.uri?eid=2-s2.0-85144331094&doi=10.1186%2fs12911-022-02081-4&partnerID=40&md5=16652af1da1a2f70d40f91862d2f298c	10.1186/s12911-022-02081-4
760	rayyan-134733482	Creating Data Standards to Support the Electronic Transmission of Compounded Nonsterile Preparations (CNSPs): Perspectives of a United States Pharmacopeia Expert Panel	2022	Children	9	10		Parrish, R.H. and Ciarkowski, S. and Aguero, D. and Benavides, S. and Bohannon, D.Z. and Guharoy, R.	https://www.scopus.com/inward/record.uri?eid=2-s2.0-85140925909&doi=10.3390%2fchildren9101493&partnerID=40&md5=a1d4983399713dd3597203bcbc2c03fa	10.3390/children9101493
761	rayyan-134733483	Electronic Health Records at People's Hands Across Europe: The InteropEHRate Protocols	2022	Studies in Health Technology and Informatics	299		145-150	Kiourtis, A. and Mavrogiorgou, A. and Mavrogiorgos, K. and Kyriazis, D. and Graziani, A. and Symvoulidis, C. and Bella, G. and Bocca, S. and Torelli, F.	https://www.scopus.com/inward/record.uri?eid=2-s2.0-85141214993&doi=10.3233%2fSHTI220973&partnerID=40&md5=6c52433270859824e00ad9240f2b02df	10.3233/SHTI220973
762	rayyan-134733484	Evaluation of the clinical application effect of eSource record tools for clinical research	2022	BMC Medical Informatics and Decision Making	22	1		Wang, B. and Hao, X. and Yan, X. and Lai, J. and Jin, F. and Liao, X. and Xie, H. and Yao, C.	https://www.scopus.com/inward/record.uri?eid=2-s2.0-85128024588&doi=10.1186%2fs12911-022-01824-7&partnerID=40&md5=f6bde515b9692dc1e964de9ee8a8880c	10.1186/s12911-022-01824-7
763	rayyan-134733485	Development and evaluation of an interoperable natural language processing system for identifying pneumonia across clinical settings of care and institutions	2022	JAMIA Open	5	4		Chapman, A.B. and Peterson, K.S. and Rutter, E. and Nevers, M. and Zhang, M. and Ying, J. and Jones, M. and Classen, D. and Jones, B.	https://www.scopus.com/inward/record.uri?eid=2-s2.0-85160094725&doi=10.1093%2fjamiaopen%2fooac114&partnerID=40&md5=2d94480420f4adb387370c906bb54dfc	10.1093/jamiaopen/ooac114
764	rayyan-134733486	Interdisciplinary IoT and Emotion Knowledge Graph-Based Recommendation System to Boost Mental Health	2022	Applied Sciences (Switzerland)	12	19		Gyrard, A. and Boudaoud, K.	https://www.scopus.com/inward/record.uri?eid=2-s2.0-85139833122&doi=10.3390%2fapp12199712&partnerID=40&md5=73c02d8beb78359014d389a8259cdfa4	10.3390/app12199712
765	rayyan-134733487	Observing Provider Utilization of Electronic Health Records to Improve Clinical Quality Metrics	2022	Perspectives in health information management	19	1	1o	Brooks, K. and Polverento, M. and Houdeshell-Putt, L. and Sarzynski, E. and Ford, S.	https://www.scopus.com/inward/record.uri?eid=2-s2.0-85128794486&partnerID=40&md5=849c05ede2dfe14105d3a6a28b134630
766	rayyan-134733488	SSIP 2022 - 2022 5th International Conference on Sensors, Signal and Image Processing	2022	ACM International Conference Proceeding Series					https://www.scopus.com/inward/record.uri?eid=2-s2.0-85159645161&partnerID=40&md5=7e388f1a5c3bf21af68e2c7ec822b82a
767	rayyan-134733489	Understanding the Usersâ€™ Intention to Use the Three-Factor Authentication for Preserving the Privacy of Patient Data	2023	Journal of Applied Security Research	18	3	597-626	Gandhi, N. and Patil, K.	https://www.scopus.com/inward/record.uri?eid=2-s2.0-85132658277&doi=10.1080%2f19361610.2022.2060025&partnerID=40&md5=89d2386d2c08b860e1d6ce0cd43a03a7	10.1080/19361610.2022.2060025
768	rayyan-134733490	A Step toward Interoperability of Health IT	2022	New England Journal of Medicine	387	24	2201-2203	Blumenthal, D.	https://www.scopus.com/inward/record.uri?eid=2-s2.0-85144587745&doi=10.1056%2fNEJMp2213873&partnerID=40&md5=6168debe0cb2288971b61421cd560a53	10.1056/NEJMp2213873
769	rayyan-134733491	Joint American Academy of Ophthalmology and Association for Research in Vision and Ophthalmology Policy Statement: The Time for Digital Imaging Standards Implementation Is Now	2022	Ophthalmology	129	11	1229-1231	Lee, A.Y. and Sadda, S. and Lum, F.	https://www.scopus.com/inward/record.uri?eid=2-s2.0-85137657631&doi=10.1016%2fj.ophtha.2022.07.034&partnerID=40&md5=7e29923e1e4e682bc7488415b0237dcb	10.1016/j.ophtha.2022.07.034
770	rayyan-134733492	Electronic Connectivity among US Hospitals Treating Shared Patients	2022	Medical Care	60	12	880-887	Everson, J. and Adler-Milstein, J.	https://www.scopus.com/inward/record.uri?eid=2-s2.0-85141893383&doi=10.1097%2fMLR.0000000000001773&partnerID=40&md5=e7d674607bd9b29827b00e4b31c316a9	10.1097/MLR.0000000000001773
771	rayyan-134733493	FHIR Based ContSys Ontology to Enable Continuity of Care Data Interoperability	2022	Studies in Health Technology and Informatics	299		139-144	Das, S. and Hussey, P.	https://www.scopus.com/inward/record.uri?eid=2-s2.0-85141161675&doi=10.3233%2fSHTI220972&partnerID=40&md5=996d0c40138db4db289a5fd913c820bc	10.3233/SHTI220972
772	rayyan-134733494	Interoperability in a Post- Roe Era: Sustaining Progress while Protecting Reproductive Health Information	2022	JAMA	328	17	1703-1704	Walker, D.M. and Hoffman, S. and Adler-Milstein, J.	https://www.scopus.com/inward/record.uri?eid=2-s2.0-85141888997&doi=10.1001%2fjama.2022.17204&partnerID=40&md5=69547ffb950a7f3556447da7955f7877	10.1001/jama.2022.17204
773	rayyan-134733495	A Scoping Review of Integrated Medical Devices and Clinical Decision Support in the Acute Care Setting	2022	Applied Clinical Informatics	13	5	1223-1236	Withall, J.B. and Schwartz, J.M. and Usseglio, J. and Cato, K.D.	https://www.scopus.com/inward/record.uri?eid=2-s2.0-85145060615&doi=10.1055%2fs-0042-1759513&partnerID=40&md5=0bc7714750b181cd8031b139ad7d8d49	10.1055/s-0042-1759513
774	rayyan-134733496	Methods for development and application of data standards in an ontology-driven information model for measuring, managing, and computing social determinants of health for individuals, households, and communities evaluated through an example of asthma	2022	Journal of Biomedical Informatics	136			Rousseau, J.F. and Oliveira, E. and Tierney, W.M. and Khurshid, A.	https://www.scopus.com/inward/record.uri?eid=2-s2.0-85142688156&doi=10.1016%2fj.jbi.2022.104241&partnerID=40&md5=74864d6f3977b2aeed01617ac207d342	10.1016/j.jbi.2022.104241
775	rayyan-134733497	Psychological, social and technical factors influencing electronic medical records systems adoption by United States physicians: a systematic model	2022	Health Research Policy and Systems	20	1		El-Yafouri, R. and Klieb, L. and Sabatier, V.	https://www.scopus.com/inward/record.uri?eid=2-s2.0-85129262656&doi=10.1186%2fs12961-022-00851-0&partnerID=40&md5=189dbf5ce951f891db298d0e17695ae3	10.1186/s12961-022-00851-0
776	rayyan-134733498	FHIR-Ontop-OMOP: Building clinical knowledge graphs in FHIR RDF with the OMOP Common data Model	2022	Journal of Biomedical Informatics	134			Xiao, G. and Pfaff, E. and Prud'hommeaux, E. and Booth, D. and Sharma, D.K. and Huo, N. and Yu, Y. and Zong, N. and Ruddy, K.J. and Chute, C.G. and Jiang, G.	https://www.scopus.com/inward/record.uri?eid=2-s2.0-85138452576&doi=10.1016%2fj.jbi.2022.104201&partnerID=40&md5=f472d69b506336ca3d517cd74ebcbc6b	10.1016/j.jbi.2022.104201
777	rayyan-134733499	Formal Rules to Produce Object Notation for EXPRESS Schema-Driven Data	2022	Programming and Computer Software	48	7	455-468	Semenov, V.A. and Arishin, S.V. and Semenov, G.V.	https://www.scopus.com/inward/record.uri?eid=2-s2.0-85142930873&doi=10.1134%2fS0361768822070076&partnerID=40&md5=958d34484709e48e9fac71b6eb0b1039	10.1134/S0361768822070076
778	rayyan-134733500	Deep learning for healthcare decision making	2022	Deep Learning for Healthcare Decision Making			1-312	Jain, V. and Chatterjee, J.M. and Priyadarshini, I. and Al-Turjman, F.	https://www.scopus.com/inward/record.uri?eid=2-s2.0-85152579073&partnerID=40&md5=a01de49c308fa647496343d33f260a5d
779	rayyan-134733501	Healthcare internet of things: A new revolution	2022	Ambient Intelligence and Internet Of Things: Convergent Technologies			301-337	Kaur, M. and Sugadev, M. and Kaur, H. and Mahmood, M.R. and Maheshwari, V.	https://www.scopus.com/inward/record.uri?eid=2-s2.0-85148975764&doi=10.1002%2f9781119821847.ch10&partnerID=40&md5=f12b6834b9e62fb0a96afe20a1567fa8	10.1002/9781119821847.ch10
780	rayyan-134733502	Data Sharing and Information Platforms in Crisis Response and Preparedness: Exploring the Role of Open Data Sharing Platforms and Collective Intelligence in COVID-19 Response Efforts, and Preparedness for Future Pandemics	2022	Digital Government: Research and Practice	3	2		Lungati, A.O.	https://www.scopus.com/inward/record.uri?eid=2-s2.0-85146138193&doi=10.1145%2f3529165&partnerID=40&md5=c8114c178b1c31dcff5c1e92cf874133	10.1145/3529165
781	rayyan-134733503	An alternative model for assessing mortality risk in Stevens Johnson syndrome/toxic epidermal necrolysis using a random forests classifier: A pilot study	2022	Frontiers in Medicine	9			Shareef, O. and Kwan, J.T. and Lau, S. and Tahboub, M.A. and Saeed, H.N.	https://www.scopus.com/inward/record.uri?eid=2-s2.0-85144554561&doi=10.3389%2ffmed.2022.935408&partnerID=40&md5=f126183dc53d5eb79b626a5c0bae895a	10.3389/fmed.2022.935408
782	rayyan-134733504	Enhanced Patient-Centricity: How the Biopharmaceutical Industry Is Optimizing Patient Care through AI/ML/DL	2022	Healthcare (Switzerland)	10	10		Zou, K.H. and Li, J.Z.	https://www.scopus.com/inward/record.uri?eid=2-s2.0-85140911812&doi=10.3390%2fhealthcare10101997&partnerID=40&md5=f6a87015b3fa3ddabba7528f58c248c6	10.3390/healthcare10101997
783	rayyan-134733505	An Approach for Securing JSON Objects through Chaotic Synchronization	2022	Cybernetics and Information Technologies	22	4	23-34	GÃ³mez, O.S. and Rosero, R.H. and Estrada-GutiÃ©rrez, J.C. and JimÃ©nez-RodrÃ­guez, M.	https://www.scopus.com/inward/record.uri?eid=2-s2.0-85142173705&doi=10.2478%2fcait-2022-0037&partnerID=40&md5=6064e76239496eb434d748a2caf55e7f	10.2478/cait-2022-0037
784	rayyan-134733506	Decentralized TSO-DSO coordination for voltage regulation purposes based on renewable energy sources management â€“ Sensitivity and robustness analyses	2022	Electric Power Systems Research	213			Radi, M. and Suljanovic, N. and MaksiÄ, M. and Taylor, G. and Pisica, I. and Souvent, A.	https://www.scopus.com/inward/record.uri?eid=2-s2.0-85135119101&doi=10.1016%2fj.epsr.2022.108674&partnerID=40&md5=7278c8a94d5ea5afb551c3edf331ce7a	10.1016/j.epsr.2022.108674
785	rayyan-134733507	Successful Integration of EN/ISO 13606â€“Standardized Extracts from a Patient Mobile App into an Electronic Health Record: Description of a Methodology	2022	JMIR Medical Informatics	10	10		Frid, S. and Fuentes ExpÃ³sito, M.A. and Grau-Corral, I. and Amat-Fernandez, C. and MuÃ±oz Mateu, M. and Pastor Duran, X. and Lozano-RubÃ­, R.	https://www.scopus.com/inward/record.uri?eid=2-s2.0-85145552743&doi=10.2196%2f40344&partnerID=40&md5=aec61add00f517a527fbc1cd4292e366	10.2196/40344
786	rayyan-134733508	Blockchain for Patient Safety: Use Cases, Opportunities and Open Challenges	2022	Data	7	12		Marbouh, D. and Simsekler, M.C.E. and Salah, K. and Jayaraman, R. and Ellahham, S.	https://www.scopus.com/inward/record.uri?eid=2-s2.0-85144601863&doi=10.3390%2fdata7120182&partnerID=40&md5=e42029f604ba88695a082e79f94e18fd	10.3390/data7120182
787	rayyan-134733509	Developing a shared sepsis data infrastructure: a systematic review and concept map to FHIR	2022	npj Digital Medicine	5	1		Brant, E.B. and Kennedy, J.N. and King, A.J. and Gerstley, L.D. and Mishra, P. and Schlessinger, D. and Shalaby, J. and Escobar, G.J. and Angus, D.C. and Seymour, C.W. and Liu, V.X.	https://www.scopus.com/inward/record.uri?eid=2-s2.0-85127649695&doi=10.1038%2fs41746-022-00580-2&partnerID=40&md5=3a50c775186a557d33abe1d947316f27	10.1038/s41746-022-00580-2
788	rayyan-134733510	ROADMAP FOR INTEROPERABLE 3D DATA MODELS IN OGC APIS AND OTHER DATA EXCHANGE APPROACHES	2022	International Archives of the Photogrammetry, Remote Sensing and Spatial Information Sciences - ISPRS Archives	48	4	13-20	Atkinson, R.A. and Hunter, A. and Car, N.J. and Purss, M.B.J. and Cochrane, B.	https://www.scopus.com/inward/record.uri?eid=2-s2.0-85140340564&doi=10.5194%2fisprs-archives-XLVIII-4-W4-2022-13-2022&partnerID=40&md5=16b76abed019eb1a5b9505755b9267a7	10.5194/isprs-archives-XLVIII-4-W4-2022-13-2022
789	rayyan-134733511	Transitioning EPMA applications in a large multisite teaching hospital	2022	BMJ Open Quality	11	4		Silva, G. and Hall, G. and Vogel, A. and Bourne, T. and Xu, G.	https://www.scopus.com/inward/record.uri?eid=2-s2.0-85142402953&doi=10.1136%2fbmjoq-2021-001743&partnerID=40&md5=72c18c0907b7db94551662fd8c284e0a	10.1136/bmjoq-2021-001743
790	rayyan-134733512	Methodology for Interoperability between Health Information Systems, for Information Management and Decision-Making	2022	ACM International Conference Proceeding Series			43-46	Auccahuasi, W. and Meza, S. and Rojas, K. and Linares, O. and Inciso-Rojas, M. and Auccahuasi, A. and Flores, E. and Felix, E. and Aybar, J. and Pando-Ezcurra, T.	https://www.scopus.com/inward/record.uri?eid=2-s2.0-85159680263&doi=10.1145%2f3577148.3577156&partnerID=40&md5=a1edde3b580722f7c48b0ac2918b390d	10.1145/3577148.3577156
791	rayyan-134733513	Developing a care home data platform in Scotland: a mixed methods study of data routinely collected in care homes	2022	Age and Ageing	51	12		Shenkin, S.D. and Johnston, L. and Hockley, J. and Henderson, D.A.G.	https://www.scopus.com/inward/record.uri?eid=2-s2.0-85145242311&doi=10.1093%2fageing%2fafac265&partnerID=40&md5=699b85c00653f46bfcb9f3135c627111	10.1093/ageing/afac265
792	rayyan-134733514	Secure and Efficient Fuzzy Search for EHR Sharing Based on Consortium Blockchain	2022	Journal of Cryptologic Research	9	5	805-819	Yan, G.-C. and Jiang, S.-R. and Li, S.-L. and Zhang, Q.-L. and Zhou, Y.	https://www.scopus.com/inward/record.uri?eid=2-s2.0-85143524147&doi=10.13868%2fj.cnki.jcr.000550&partnerID=40&md5=e7787cb49fba9d6e1fa1c7bdd3846005	10.13868/j.cnki.jcr.000550
793	rayyan-134733515	Challenges of Integrating APOL1 Genetic Test Results into the Electronic Health Record	2022	Applied Clinical Informatics	14	2	321-325	Rasmussen, L.V. and Agrawal, A.H. and Botsford, P. and Powers, A. and Schnoebelen, J. and Xinos, S. and Harper, G. and Thanner, J. and McCabe, S. and Moore, S. and Wicklund, C.A. and Duquette, D. and Gordon, E.J.	https://www.scopus.com/inward/record.uri?eid=2-s2.0-85156179202&doi=10.1055%2fs-0043-1767680&partnerID=40&md5=aaa31f21b381f5b6bca9194ffbf84d88	10.1055/s-0043-1767680
794	rayyan-134733516	NHS Number Open Source Software: Implications for Digital Health Regulation and Development	2022	ACM Transactions on Computing for Healthcare	3	4		Thimbleby, H.	https://www.scopus.com/inward/record.uri?eid=2-s2.0-85146433582&doi=10.1145%2f3538382&partnerID=40&md5=5c7095599e18ee62d04bb4ca72531162	10.1145/3538382
795	rayyan-134733517	Shared Decision-Making for Drug-Drug Interactions: Formative Evaluation of an Anticoagulant Drug Interaction	2022	JMIR Formative Research	6	10		Lumbreras, A.G. and Reese, T.J. and Del Fiol, G. and Tan, M.S. and Butler, J.M. and Hurwitz, J.T. and Brown, M. and Kawamoto, K. and Thiess, H. and Wright, M. and Malone, D.C.	https://www.scopus.com/inward/record.uri?eid=2-s2.0-85144793101&doi=10.2196%2f40018&partnerID=40&md5=f30a4f9c616d8deaaeafa957df59daa9	10.2196/40018
796	rayyan-134733518	Exploring determinants and strategies for implementing self-management support text messaging interventions in safety net clinics	2022	Journal of Clinical and Translational Science	6	1		Nelson, L.A. and Roddy, M.K. and Bergner, E.M. and Gonzalez, J. and Gentry, C. and Lestourgeon, L.M. and Kripalani, S. and Hull, P.C. and Mayberry, L.S.	https://www.scopus.com/inward/record.uri?eid=2-s2.0-85143267863&doi=10.1017%2fcts.2022.503&partnerID=40&md5=ba8704980d06db6c76c4a80bdb7b34ab	10.1017/cts.2022.503
797	rayyan-134733519	Findings from the 2022 Yearbook Section on Health Information Exchange	2022	Yearbook of Medical Informatics	31	1	215-218	Bloomrosen, M. and Berner, E.S.	https://www.scopus.com/inward/record.uri?eid=2-s2.0-85143330625&doi=10.1055%2fs-0042-1742534&partnerID=40&md5=5415f766c709d92b6aa0fdd3d639f370	10.1055/s-0042-1742534
798	rayyan-134733520	Recent Advancements in Emerging Technologies for Healthcare Management Systems: A Survey	2022	Healthcare (Switzerland)	10	10		Junaid, S.B. and Imam, A.A. and Balogun, A.O. and De Silva, L.C. and Surakat, Y.A. and Kumar, G. and Abdulkarim, M. and Shuaibu, A.N. and Garba, A. and Sahalu, Y. and Mohammed, A. and Mohammed, T.Y. and Abdulkadir, B.A. and Abba, A.A. and Kakumi, N.A.I. and Mahamad, S.	https://www.scopus.com/inward/record.uri?eid=2-s2.0-85142729983&doi=10.3390%2fhealthcare10101940&partnerID=40&md5=4798a968de6966ad2d3145787bf0a613	10.3390/healthcare10101940
799	rayyan-134733521	Clinical decision support in the neonatal ICU	2022	Seminars in Fetal and Neonatal Medicine	27	5		Rao, A. and Palma, J.	https://www.scopus.com/inward/record.uri?eid=2-s2.0-85128132312&doi=10.1016%2fj.siny.2022.101332&partnerID=40&md5=696d33c7d9398c2f84979739a5e8829e	10.1016/j.siny.2022.101332
800	rayyan-134733522	Fast Healthcare Interoperability Resources for Inpatient Deterioration Detection with Time-Series Vital Signs: Design and Implementation Study	2022	JMIR Medical Informatics	10	10		Tseng, T.-W. and Su, C.-F. and Lai, F.	https://www.scopus.com/inward/record.uri?eid=2-s2.0-85145580241&doi=10.2196%2f42429&partnerID=40&md5=e7bc421d2a1dffa0b9861f68cb328b8a	10.2196/42429
801	rayyan-134733523	Open Logistics: Blockchain-Enabled Trusted Hyperconnected Logistics Platform	2022	Sensors	22	13		Barenji, A.V. and Montreuil, B.	https://www.scopus.com/inward/record.uri?eid=2-s2.0-85132298350&doi=10.3390%2fs22134699&partnerID=40&md5=ea17e2a594401d9b255c2ae5730e2211	10.3390/s22134699
802	rayyan-134733524	Modeling digital health systems to foster interoperability	2022	Frontiers in Medicine	9			Oemig, F. and Blobel, B.	https://www.scopus.com/inward/record.uri?eid=2-s2.0-85137771124&doi=10.3389%2ffmed.2022.896670&partnerID=40&md5=528dadc6aec73654c2e5a12fa3b0a25e	10.3389/fmed.2022.896670
803	rayyan-134733525	Application of semantic Web ontologies for the improvement of information exchange in existing buildings	2022	Construction Innovation	22	3	444-464	Sadeghineko, F. and Kumar, B.	https://www.scopus.com/inward/record.uri?eid=2-s2.0-85111498307&doi=10.1108%2fCI-03-2021-0058&partnerID=40&md5=c1b72786cc6a3f3f09580f13efc7970b	10.1108/CI-03-2021-0058
804	rayyan-134733526	Evaluation of a Health Information Exchange System for Geriatric Health Care in Rural Areas: Development and Technical Acceptance Study	2022	JMIR Human Factors	9	3		Pfeuffer, N. and Beyer, A. and Penndorf, P. and Leiz, M. and Radicke, F. and Hoffmann, W. and van den Berg, N.	https://www.scopus.com/inward/record.uri?eid=2-s2.0-85139725250&doi=10.2196%2f34568&partnerID=40&md5=89105ce7c7ad6fddc4c7896d49f547fb	10.2196/34568
805	rayyan-134733527	A Standard-Based Citywide Health Information Exchange for Public Health in Response to COVID-19: Development Study	2022	JMIR Public Health and Surveillance	8	9		Hota, B. and Casey, P. and McIntyre, A.F. and Khan, J. and Rab, S. and Chopra, A. and Lateef, O. and Layden, J.E.	https://www.scopus.com/inward/record.uri?eid=2-s2.0-85139375431&doi=10.2196%2f35973&partnerID=40&md5=4f435f6d72422260d2e5fc9595870fe6	10.2196/35973
806	rayyan-134733528	Improving Findability of Digital Assets in Research Data Repositories Using the W3C DCAT Vocabulary	2022	Studies in Health Technology and Informatics	290		61-65	LÃ¶be, M. and Ulrich, H. and Beger, C. and Bender, T. and Bauer, C. and Sax, U. and Ingenerf, J. and Winter, A.	https://www.scopus.com/inward/record.uri?eid=2-s2.0-85131496124&doi=10.3233%2fSHTI220032&partnerID=40&md5=50506bdab1c25e72286620b6fa4690b8	10.3233/SHTI220032
807	rayyan-134733529	An Agile Approach to Accelerate Development and Adoption of Electronic Product Information Standards	2022	Studies in Health Technology and Informatics	294		639-643	Chronaki, C. and Anderson, C. and Villadsen, J.K. and Hurlen, P. and Cangioli, G. and Ferrari, G.M. and Moen, A.	https://www.scopus.com/inward/record.uri?eid=2-s2.0-85131107717&doi=10.3233%2fSHTI220547&partnerID=40&md5=1a93d5ce6ca6ef31ff0b5d319f04a7be	10.3233/SHTI220547
808	rayyan-134733530	Why APIs? Anticipated value, barriers, and opportunities for standards-based application programming interfaces in healthcare: perspectives of US thought leaders	2022	JAMIA Open	5	2		Gordon, W.J. and Rudin, R.S.	https://www.scopus.com/inward/record.uri?eid=2-s2.0-85134876276&doi=10.1093%2fjamiaopen%2fooac023&partnerID=40&md5=4f030c7b8a45de1e01870e1d27744066	10.1093/jamiaopen/ooac023
809	rayyan-134733531	An IoT-based interoperable architecture for wireless biomonitoring of patients with sensor patches	2022	Internet of Things (Netherlands)	19			FamÃ¡, F. and Faria, J.N. and Portugal, D.	https://www.scopus.com/inward/record.uri?eid=2-s2.0-85138138821&doi=10.1016%2fj.iot.2022.100547&partnerID=40&md5=810dc4c2ff5b04265eb3de9a6778d279	10.1016/j.iot.2022.100547
810	rayyan-134733532	Generation of FHIR-Based International Patient Summaries from ELGA Data	2022	Studies in Health Technology and Informatics	293		2024-01-08	Dimitrov, A. and Duftschmid, G.	https://www.scopus.com/inward/record.uri?eid=2-s2.0-85130326973&doi=10.3233%2fSHTI220339&partnerID=40&md5=a90e736908200fe743f53b13a8a3f8b8	10.3233/SHTI220339
811	rayyan-134733533	Usability of OMOP Common Data Model for Detailed Lab Microbiology Results	2022	Studies in Health Technology and Informatics	294		292-296	Theron, E. and Gorse, J.-F. and Gansel, X.	https://www.scopus.com/inward/record.uri?eid=2-s2.0-85131106980&doi=10.3233%2fSHTI220461&partnerID=40&md5=7add44abf72f7421a72d896d520a1d8d	10.3233/SHTI220461
812	rayyan-134733534	Open Infrastructure for Standardization of HL7Â® FHIRÂ® Implementation Guides in Austria	2022	Studies in Health Technology and Informatics	293		221-223	Egelkraut, R. and Traxler, B. and Helm, E. and Krauss, O. and Schuler, A.	https://www.scopus.com/inward/record.uri?eid=2-s2.0-85130415208&doi=10.3233%2fSHTI220372&partnerID=40&md5=cf89d1f42414fabefef123d6d0a10034	10.3233/SHTI220372
813	rayyan-134733535	On the Use of Assistive Technology during the COVID-19 Outbreak: Results and Lessons Learned from Pilot Studies	2022	Sensors	22	17		Fiorini, L. and Rovini, E. and Russo, S. and Toccafondi, L. and Dâ€™Onofrio, G. and Cornacchia Loizzo, F.G. and Bonaccorsi, M. and Giuliani, F. and Vignani, G. and Sancarlo, D. and Greco, A. and Cavallo, F.	https://www.scopus.com/inward/record.uri?eid=2-s2.0-85137602166&doi=10.3390%2fs22176631&partnerID=40&md5=1e132cd2584b506aa4e16bffb0897698	10.3390/s22176631
814	rayyan-134733536	Strategies and Recommendation for Data Loading of FHIR-Based Data Marts with Focus on GDPR Compliance	2022	Studies in Health Technology and Informatics	298		127-131	Anywar, M. and Schreiweis, B. and Ulrich, H.	https://www.scopus.com/inward/record.uri?eid=2-s2.0-85137514329&doi=10.3233%2fSHTI220921&partnerID=40&md5=9848019abde1c849847df054c1aaa56c	10.3233/SHTI220921
815	rayyan-134733537	Augmentation of contextual knowledge based on domain dominant words for IoT applications interoperability	2022	Indonesian Journal of Electrical Engineering and Computer Science	27	1	504-512	Shanmurthy, P. and Thangamuthu, P. and Balusamy, B. and Kadry, S.	https://www.scopus.com/inward/record.uri?eid=2-s2.0-85132397395&doi=10.11591%2fijeecs.v27.i1.pp504-512&partnerID=40&md5=a65dcbd96f1df27b7bd1132621483ca4	10.11591/ijeecs.v27.i1.pp504-512
816	rayyan-134733538	Pharmaceutical Feedback Loop-A Concept to Improve Prescription Safety and Data Quality	2022	Studies in Health Technology and Informatics	298		73-77	Reinecke, I. and Bathelt, F. and Sedlmayr, M. and KÃ¼hn, A.	https://www.scopus.com/inward/record.uri?eid=2-s2.0-85137478646&doi=10.3233%2fSHTI220910&partnerID=40&md5=5276e330ef79f08322ac33dd1dd23651	10.3233/SHTI220910
817	rayyan-134733539	Telemedicine-enabled ambulances and mobile stroke units for prehospital stroke management	2022	Journal of Telemedicine and Telecare	28	6	458-463	English, S.W. and Barrett, K.M. and Freeman, W.D. and Demaerschalk, B.M.	https://www.scopus.com/inward/record.uri?eid=2-s2.0-85117152759&doi=10.1177%2f1357633X211047744&partnerID=40&md5=dab5ca50a094583ce8151d853076bb0f	10.1177/1357633X211047744
818	rayyan-134733540	G-Lens: Using HL7 FHIR International Patient Summary to Highlight Key Information in Medication Leaflets	2022	Studies in Health Technology and Informatics	290		1040-1041	Moen, A. and Chronaki, C.	https://www.scopus.com/inward/record.uri?eid=2-s2.0-85131466945&doi=10.3233%2fSHTI220257&partnerID=40&md5=8a30f52708f88986600994625c36aaa6	10.3233/SHTI220257
819	rayyan-134733541	MEDINFO 2021: One World, One Health - Global Partnership for Digital Innovation - Proceedings of the 18th World Congress on Medical and Health Informatics	2022	Studies in Health Technology and Informatics	290				https://www.scopus.com/inward/record.uri?eid=2-s2.0-85133204504&partnerID=40&md5=6f3f9ce92407683ef30848954b998f7d
820	rayyan-134733542	Nurses' Experience and Perception of Technology Use in Practice: A Qualitative Study Using an Extended Technology Acceptance Model	2022	CIN - Computers Informatics Nursing	40	7	478-486	Gaughan, M.R. and Kwon, M. and Park, E. and Jungquist, C.	https://www.scopus.com/inward/record.uri?eid=2-s2.0-85134265155&doi=10.1097%2fCIN.0000000000000850&partnerID=40&md5=e831931e6c710f8098a246ef66680f59	10.1097/CIN.0000000000000850
821	rayyan-134733543	AHD2FHIR: A Tool for Mapping of Natural Language Annotations to Fast Healthcare Interoperability Resources-A Technical Case Report	2022	Studies in Health Technology and Informatics	290		32-36	Scheible, R. and Caliskan, D. and Fischer, P. and Thomczyk, F. and Zabka, S. and Schneider, H. and Boeker, M. and Schulz, S. and Prokosch, H.-U. and Gulden, C.	https://www.scopus.com/inward/record.uri?eid=2-s2.0-85131477037&doi=10.3233%2fSHTI220026&partnerID=40&md5=bc1f132b25826d612a6e7d516244edf5	10.3233/SHTI220026
822	rayyan-134733544	Performance of an openEHR based hospital information system	2022	International Journal of Medical Informatics	162			Kryszyn, J. and Cywoniuk, K. and Smolik, W.T. and Wanta, D. and WrÃ³blewski, P. and Midura, M.	https://www.scopus.com/inward/record.uri?eid=2-s2.0-85127534381&doi=10.1016%2fj.ijmedinf.2022.104757&partnerID=40&md5=2fcc692d713cfce241540eeac0b8cae7	10.1016/j.ijmedinf.2022.104757
823	rayyan-134733545	Pre S cription Digita L Th E rap E utic for P atients with I nsomnia (SLEEP-I): a protocol for a pragmatic randomised controlled trial	2022	BMJ Open	12	8		Dreyer, R.P. and Berkowitz, A. and Yaggi, H.K. and Schneeberg, L. and Shah, N.D. and Emanuel, L. and Kolla, B. and Jeffery, M.M. and Deeg, M. and Ervin, K. and Thorndike, F. and Ross, J.S.	https://www.scopus.com/inward/record.uri?eid=2-s2.0-85135549896&doi=10.1136%2fbmjopen-2022-062041&partnerID=40&md5=58ed4fd4105c9c400b31a4933b253168	10.1136/bmjopen-2022-062041
824	rayyan-134733546	Linking external knowledge to heritage BIM	2022	Automation in Construction	141			Cursi, S. and Martinelli, L. and Paraciani, N. and Calcerano, F. and Gigliarelli, E.	https://www.scopus.com/inward/record.uri?eid=2-s2.0-85132701493&doi=10.1016%2fj.autcon.2022.104444&partnerID=40&md5=ba2218dd2c214db69f1fab0fd02d8cd2	10.1016/j.autcon.2022.104444
825	rayyan-134733547	Regulation and Use of Health Information Systems in Brazil and Abroad: Integrative Review	2022	CIN - Computers Informatics Nursing	40	6	373-381	Alves, T.F. and Almeida, F.A. and Brito, F.A. and Tourinho, F.S.V. and De Andrade, S.R.	https://www.scopus.com/inward/record.uri?eid=2-s2.0-85131771271&doi=10.1097%2fCIN.0000000000000828&partnerID=40&md5=6c7d88a53af90dc907d0615b5387f4b9	10.1097/CIN.0000000000000828
826	rayyan-134733548	Stewardship of Patient Genomic Data: A Policy Statement of the American College of Medical Genetics and Genomics (ACMG)	2022	Obstetrical and Gynecological Survey	77	9	517-519	Best, R.G. and Khushf, G. and Rabin-Havt, S.S. and Clayton, E.W. and Grebe, T.A. and Hagenkord, J. and Topper, S. and Fivecoat, J. and Chen, M. and Grody, W.W.	https://www.scopus.com/inward/record.uri?eid=2-s2.0-85139171648&doi=10.1097%2f01.ogx.0000872652.18581.34&partnerID=40&md5=bf508805ec27176fa511cdeaa360a6c9	10.1097/01.ogx.0000872652.18581.34
827	rayyan-134733549	Digitalization of Health Data: Interoperability of the Proposed European Health Data Space	2022	Studies in Health Technology and Informatics	298		132-136	Stellmach, C. and Muzoora, M.R. and Thun, S.	https://www.scopus.com/inward/record.uri?eid=2-s2.0-85137511827&doi=10.3233%2fSHTI220922&partnerID=40&md5=3d3ded56e54695f3e40ba6e9d6e1a761	10.3233/SHTI220922
828	rayyan-134733550	How Image Exchange Breaks Down: the Image Library Perspective	2022	Journal of Digital Imaging	35	4	785-795	Roth, C.J. and Harten, H.H. and Dewey, M. and Dennison, D.K.	https://www.scopus.com/inward/record.uri?eid=2-s2.0-85135273183&doi=10.1007%2fs10278-022-00684-x&partnerID=40&md5=7f173c25227c811d9aa65446506044e1	10.1007/s10278-022-00684-x
829	rayyan-134733551	Physician perspectives regarding the use of electronic health records in public health disease reporting: COVID-19 reflections	2022	Business Models to Promote Technology, Culture, and Leadership in Post-COVID-19 Organizations			242-269	Stewart, M.	https://www.scopus.com/inward/record.uri?eid=2-s2.0-85161577283&doi=10.4018%2f978-1-6684-4358-3.ch010&partnerID=40&md5=8f2a58b013ecbaa56981c6e5a61829ab	10.4018/978-1-6684-4358-3.ch010
830	rayyan-134733552	ELGA Outpatient Clinic Report and ELGA Telehealth Note: Two HL7-CDAÂ®-Based Modular Electronic Documents	2022	Studies in Health Technology and Informatics	293		73-78	Sabutsch, S. and Frohner, M. and Kleinoscheg, G. and Klostermann, A. and Svec, N. and Rainer-Sablatnig, S. and Tanjga, N.	https://www.scopus.com/inward/record.uri?eid=2-s2.0-85130366039&doi=10.3233%2fSHTI220350&partnerID=40&md5=8fe2bd6378cda2fa193e0f4b81fb6f3f	10.3233/SHTI220350
831	rayyan-134733553	Multiview Incomplete Knowledge Graph Integration with application to cross-institutional EHR data harmonization	2022	Journal of Biomedical Informatics	133			Zhou, D. and Gan, Z. and Shi, X. and Patwari, A. and Rush, E. and Bonzel, C.-L. and Panickan, V.A. and Hong, C. and Ho, Y.-L. and Cai, T. and Costa, L. and Li, X. and Castro, V.M. and Murphy, S.N. and Brat, G. and Weber, G. and Avillach, P. and Gaziano, J.M. and Cho, K. and Liao, K.P. and Lu, J. and Cai, T.	https://www.scopus.com/inward/record.uri?eid=2-s2.0-85135389576&doi=10.1016%2fj.jbi.2022.104147&partnerID=40&md5=9fc0061a76c1eb77407a642740727112	10.1016/j.jbi.2022.104147
832	rayyan-134733554	Using Quality Measures to Drive Improvements in Immunization Rates: Findings from a Real-World Evaluation from 3 US Health Care Organizations	2022	Population Health Management	25	3	423-429	Esselman, K.W. and Ciemins, E.L. and Donckels, E. and Barbera, C. and D'Andrea, G. and McBride, T.	https://www.scopus.com/inward/record.uri?eid=2-s2.0-85131770970&doi=10.1089%2fpop.2021.0197&partnerID=40&md5=bc6a04fabeaa260c7bdbfb4866f9cd79	10.1089/pop.2021.0197
833	rayyan-134733555	How to Optimize Connection Between PACS and Clinical Data Warehouse: A Web Service Approach Based on Full Metadata Integration	2022	Studies in Health Technology and Informatics	290		27-31	Lemordant, P. and Bouzille, G. and Mathieu, R. and Thenault, R. and Gibaud, B. and Garde, C. and Campillo-Gimenez, B. and Goudet, D. and Delarche, S. and Roland, Y. and Cuggia, M.	https://www.scopus.com/inward/record.uri?eid=2-s2.0-85131493396&doi=10.3233%2fSHTI220025&partnerID=40&md5=96cb72356467c9c62e33865e51753bb4	10.3233/SHTI220025
834	rayyan-134733556	Building a Comprehensive Clinical Data Repository Using FHIR, LOINC and SNOMED	2022	Studies in Health Technology and Informatics	294		563-564	Michel-Backofen, A. and Pellizzari, T. and Zohner, J. and Blasini, R. and Marquardt, K.	https://www.scopus.com/inward/record.uri?eid=2-s2.0-85131106329&doi=10.3233%2fSHTI220524&partnerID=40&md5=45cbc3b034929c7237155f17f71c1e81	10.3233/SHTI220524
835	rayyan-134733557	Hospital's adoption of multiple methods of obtaining outside information and use of that information	2022	Journal of the American Medical Informatics Association	29	9	1489-1496	Patel, V. and Everson, J.	https://www.scopus.com/inward/record.uri?eid=2-s2.0-85136908955&doi=10.1093%2fjamia%2focac079&partnerID=40&md5=8c970ca014b0662051a23a504c196eae	10.1093/jamia/ocac079
836	rayyan-134733558	Interoperability and Governance; Important Preconditions for Establishing Large-Scale Healthcare Infrastructures Like the Akson program in Norway	2022	Studies in Health Technology and Informatics	290		17-21	Severinsen, G.-H. and Silsand, L. and Malm-Nicolaisen, K. and Pedersen, R.	https://www.scopus.com/inward/record.uri?eid=2-s2.0-85131475642&doi=10.3233%2fSHTI220023&partnerID=40&md5=5cdbac95ce33454b44d2ea959c64ac5f	10.3233/SHTI220023
837	rayyan-134733559	FHIR Based Interoperability of Medical Devices	2022	Studies in Health Technology and Informatics	290		37-41	Monteiro, S.C. and Cruz Correia, R.J.	https://www.scopus.com/inward/record.uri?eid=2-s2.0-85131478299&doi=10.3233%2fSHTI220027&partnerID=40&md5=5275a985f9ae9259b7e50f7fb414ae2e	10.3233/SHTI220027
838	rayyan-134733560	Policy and Strategy for Interoperability of Digital Health in Europe	2022	Studies in Health Technology and Informatics	290		897-901	Kouroubali, A. and Katehakis, D.G.	https://www.scopus.com/inward/record.uri?eid=2-s2.0-85131481743&doi=10.3233%2fSHTI220209&partnerID=40&md5=2f6e787b2feb51ab6ed30019c5793275	10.3233/SHTI220209
839	rayyan-134733561	OpenMRS Analytics Engine: A FHIR Based Approach	2022	Studies in Health Technology and Informatics	290		314-315	Kimaina, A. and Dick, J. and Sadjad, B.	https://www.scopus.com/inward/record.uri?eid=2-s2.0-85131496283&doi=10.3233%2fSHTI220086&partnerID=40&md5=5d3f5314ac3ee8a737d133590fe2f650	10.3233/SHTI220086
840	rayyan-134733562	Society for Maternal-Fetal Medicine Special Statement: Best-practice recommendations for ultrasound network connectivity	2022	American Journal of Obstetrics and Gynecology	227	2	B11-B23	Lee, T. and Stone, J. and Jain, V. and Avtalion, N. and Wickersham, J. and Haddock, J. and Scott, M. and Grone, C. and Hibbs, D. and Gibson, K.S. and Feltovich, H. and Iriye, B. and Lagrew, D.	https://www.scopus.com/inward/record.uri?eid=2-s2.0-85132375408&doi=10.1016%2fj.ajog.2022.03.039&partnerID=40&md5=c651287eb811772fb212fc8dd07690f8	10.1016/j.ajog.2022.03.039
841	rayyan-134733563	Development of a flexible and interoperable architecture to customize clinical solutions targeting the care of multimorbid patients	2022	ACM International Conference Proceeding Series			2024-12-17	Breidenbach, M. and Hamiti, F. and Guluzade, A. and Heiba, N. and Mohamad, Y. and Velasco, C. and Herbeck Belnap, B. and LÃ¼hmann, D.	https://www.scopus.com/inward/record.uri?eid=2-s2.0-85161373846&doi=10.1145%2f3563137.3563157&partnerID=40&md5=603269974acc83d6fb682af67fd20e44	10.1145/3563137.3563157
842	rayyan-134733564	Implementation of a Clinical Trial Recruitment Support System Based on Fast Healthcare Interoperability Resources (FHIR) in a Cardiology Department	2022	Studies in Health Technology and Informatics	294		440-444	Scherer, C. and Endres, S. and Orban, M. and KÃ¤Ã¤b, S. and Massberg, S. and Winter, A. and LÃ¶be, M.	https://www.scopus.com/inward/record.uri?eid=2-s2.0-85131105580&doi=10.1093%2fehjdh%2fztac076.2795&partnerID=40&md5=50e22add2874b1b14ce6756bc6d97ce1	10.1093/ehjdh/ztac076.2795
843	rayyan-134733565	Coordinated use of Health Level 7 standards to support clinical decision support: Case study with shared decision making and drug-drug interactions	2022	International Journal of Medical Informatics	162			Thiess, H. and Del Fiol, G. and Malone, D.C. and Cornia, R. and Sibilla, M. and Rhodes, B. and Boyce, R.D. and Kawamoto, K. and Reese, T.	https://www.scopus.com/inward/record.uri?eid=2-s2.0-85127097066&doi=10.1016%2fj.ijmedinf.2022.104749&partnerID=40&md5=fc7c4b5ee95d98687ab48ba60d707624	10.1016/j.ijmedinf.2022.104749
844	rayyan-134733566	A core ontology for modeling life cycle sustainability assessment on the Semantic Web	2022	Journal of Industrial Ecology	26	3	731-747	Ghose, A. and Lissandrini, M. and Hansen, E.R. and Weidema, B.P.	https://www.scopus.com/inward/record.uri?eid=2-s2.0-85121647330&doi=10.1111%2fjiec.13220&partnerID=40&md5=5634d502eca35a3006ec976df5c8cbc4	10.1111/jiec.13220
845	rayyan-134733567	Developing smart buildings using blockchain, internet of things, and building information modeling	2022	Research Anthology on Convergence of Blockchain, Internet of Things, and Security			366-381	Siountri, K. and Skondras, E. and Vergados, D.D.	https://www.scopus.com/inward/record.uri?eid=2-s2.0-85161971589&doi=10.4018%2f978-1-6684-7132-6.ch022&partnerID=40&md5=9e7b4248fdfb3e97d59a3227a389bbad	10.4018/978-1-6684-7132-6.ch022
846	rayyan-134733568	Internet of Things under a semantic perspective with user profiles	2022	ACM International Conference Proceeding Series				Kourtiche, A. and Felici-Castell, S. and Perez Solano, J.J. and Segura-Garcia, J. and Soriano-Asensi, A. and Navarro-Camba, E. and Pinto, J.	https://www.scopus.com/inward/record.uri?eid=2-s2.0-85142083447&doi=10.1145%2f3544538.3544668&partnerID=40&md5=53717c039274f2c401840486fe3c5975	10.1145/3544538.3544668
847	rayyan-134733569	Continuing the journey toward semantic interoperability in clinical care and biomedical and health research	2022	Journal of the American Medical Informatics Association	29	9	1447-1448	Bakken, S.	https://www.scopus.com/inward/record.uri?eid=2-s2.0-85136004425&doi=10.1093%2fjamia%2focac128&partnerID=40&md5=f82a88f8be60c0e3bd9e258172eaccb1	10.1093/jamia/ocac128
848	rayyan-134733570	Electronic health record developer market segmentation contributes to divide in physician interoperable exchange	2022	Journal of the American Medical Informatics Association	29	7	1200-1207	Everson, J. and Barker, W. and Patel, V.	https://www.scopus.com/inward/record.uri?eid=2-s2.0-85132049922&doi=10.1093%2fjamia%2focac056&partnerID=40&md5=f609297be132026eee79f1408c960178	10.1093/jamia/ocac056
849	rayyan-134733571	Evolutionary trends in progressive cloud computing based healthcare: Ideas, enablers, and barriers	2022	International Journal of Cognitive Computing in Engineering	3		124-135	Javaid, M. and Haleem, A. and Singh, R.P. and Rab, S. and Suman, R. and Khan, I.H.	https://www.scopus.com/inward/record.uri?eid=2-s2.0-85136074818&doi=10.1016%2fj.ijcce.2022.06.001&partnerID=40&md5=5531086c01334cbcb037588251d00dc6	10.1016/j.ijcce.2022.06.001
850	rayyan-134733572	Comparing medical history data derived from electronic health records and survey answers in the All of Us Research Program	2022	Journal of the American Medical Informatics Association	29	7	1131-1141	Sulieman, L. and Cronin, R.M. and Carroll, R.J. and Natarajan, K. and Marginean, K. and Mapes, B. and Roden, D. and Harris, P. and Ramirez, A.	https://www.scopus.com/inward/record.uri?eid=2-s2.0-85132050074&doi=10.1093%2fjamia%2focac046&partnerID=40&md5=fb395048057c9ec82c46c5ff4a95a53b	10.1093/jamia/ocac046
851	rayyan-134733573	Automotive IoT Ethernet-Based Communication Technologies Applied in a V2X Context via a Multi-Protocol Gateway	2022	Sensors	22	17		Ioana, A. and Korodi, A. and Silea, I.	https://www.scopus.com/inward/record.uri?eid=2-s2.0-85137554520&doi=10.3390%2fs22176382&partnerID=40&md5=4296f6e65f6b4037b77dcead0b7f7035	10.3390/s22176382
852	rayyan-134733574	The LACRIMALit Ontology of Crisis: An Event-Centric Model for Digital History	2022	Information (Switzerland)	13	8		Papadopoulou, M. and Roche, C. and Tamiolaki, E.-M.	https://www.scopus.com/inward/record.uri?eid=2-s2.0-85136625174&doi=10.3390%2finfo13080398&partnerID=40&md5=08fe55db7ca8c5082e02f6f26f3ec432	10.3390/info13080398
853	rayyan-134733575	Using CDS Hooks to increase SMART on FHIR app utilization: A cluster-randomized trial	2022	Journal of the American Medical Informatics Association	29	9	1461-1470	Morgan, K.L. and Kukhareva, P.V. and Warner, P.B. and Wilkof, J. and Snyder, M. and Horton, D. and Madsen, T. and Habboushe, J. and Kawamoto, K.	https://www.scopus.com/inward/record.uri?eid=2-s2.0-85136909389&doi=10.1093%2fjamia%2focac085&partnerID=40&md5=120646a3ab63527d0fa1f80f6c254f93	10.1093/jamia/ocac085
854	rayyan-134733576	Applying FHIR in Remote Consultation in Dermatology: Interoperability of Information for Digital Dermatoscope	2022	ACM International Conference Proceeding Series			28-31	Peng, T.-F. and Chiu, H.-W.	https://www.scopus.com/inward/record.uri?eid=2-s2.0-85140028410&doi=10.1145%2f3545729.3545739&partnerID=40&md5=867335a0202348e6ae329e6b492026bf	10.1145/3545729.3545739
855	rayyan-134733577	Improving morbidity information in Portugal: Evidence from data linkage of COVID-19 cases surveillance and mortality systems	2022	International Journal of Medical Informatics	163			Feteira-Santos, R. and Camarinha, C. and de AraÃºjo Nobre, M. and Elias, C. and Bacelar-Nicolau, L. and Silva Costa, A. and Furtado, C. and Nogueira, P.J.	https://www.scopus.com/inward/record.uri?eid=2-s2.0-85129550580&doi=10.1016%2fj.ijmedinf.2022.104763&partnerID=40&md5=8dd7a353891103514c4922e6bfacf56b	10.1016/j.ijmedinf.2022.104763
856	rayyan-134733578	The Implementation Challenges of Health Information Systems in Iranâ€™s Southeastern Hospitals: From Managersâ€™ Perspective	2022	Journal of Payavard Salamat	16	3	207-218	Abbasi, R. and Jeddi, F.R. and Anvari, S. and Khajouei, R.	https://www.scopus.com/inward/record.uri?eid=2-s2.0-85144729060&partnerID=40&md5=494f77cbd262458ddf07768147474b9b
857	rayyan-134733579	GEOSPATIAL DATA EXCHANGE USING BINARY DATA SERIALIZATION APPROACHES	2022	International Archives of the Photogrammetry, Remote Sensing and Spatial Information Sciences - ISPRS Archives	48	4	307-313	Mooney, P. and Minghini, M.	https://www.scopus.com/inward/record.uri?eid=2-s2.0-85137181733&doi=10.5194%2fisprs-archives-XLVIII-4-W1-2022-307-2022&partnerID=40&md5=5866e4efd308dacca055d73a6440e2f1	10.5194/isprs-archives-XLVIII-4-W1-2022-307-2022
858	rayyan-134733580	Responsible Knowledge Management in Energy Data Ecosystems	2022	Energies	15	11		Janev, V. and Vidal, M.-E. and PujiÄ‡, D. and PopadiÄ‡, D. and Iglesias, E. and Sakor, A. and ÄŒampa, A.	https://www.scopus.com/inward/record.uri?eid=2-s2.0-85131536662&doi=10.3390%2fen15113973&partnerID=40&md5=af2587d18eac913eea95b9c29fe70a25	10.3390/en15113973
859	rayyan-134733581	FAIRness for FHIR: Towards Making Health Datasets FAIR Using HL7 FHIR	2022	Studies in Health Technology and Informatics	290		22-26	MartÃ­nez-GarcÃ­a, A. and Cangioli, G. and Chronaki, C. and LÃ¶be, M. and Beyan, O. and Juehne, A. and Parra-CalderÃ³n, C.L.	https://www.scopus.com/inward/record.uri?eid=2-s2.0-85131466110&doi=10.3233%2fSHTI220024&partnerID=40&md5=5b92b6c9c1b2c0d657cdee73bd01d93f	10.3233/SHTI220024
860	rayyan-134733582	Identification of barriers affecting the use of health information exchange (HIE) in clinicians' practices: An empirical study in the United States	2022	Technology in Society	70			Esmaeilzadeh, P.	https://www.scopus.com/inward/record.uri?eid=2-s2.0-85130797242&doi=10.1016%2fj.techsoc.2022.102007&partnerID=40&md5=907c7b5da3d31e55a261e7a2f1f69feb	10.1016/j.techsoc.2022.102007
861	rayyan-134733583	Readiness for five digital technologies in general practice: perceptions of staff in one part of southern England	2022	BMJ Open Quality	11	2		Hammerton, M. and Benson, T. and Sibley, A.	https://www.scopus.com/inward/record.uri?eid=2-s2.0-85133147739&doi=10.1136%2fbmjoq-2022-001865&partnerID=40&md5=f6c3130b52bdd3d1010c9583f0a0ccc0	10.1136/bmjoq-2022-001865
862	rayyan-134733584	Formalizing knowledge representation in earthwork operations through development of domain ontology	2022	Engineering, Construction and Architectural Management	29	6	2382-2414	Taher, A. and Vahdatikhaki, F. and Hammad, A.	https://www.scopus.com/inward/record.uri?eid=2-s2.0-85107798747&doi=10.1108%2fECAM-10-2020-0810&partnerID=40&md5=461586e7757246a6f56179c3a070c7d3	10.1108/ECAM-10-2020-0810
863	rayyan-134733585	Digital Health Solutions and State of Interoperability: Landscape Analysis of Sierra Leone	2022	JMIR Formative Research	6	6		Chukwu, E. and Garg, L. and Foday, E. and Konomanyi, A. and Wright, R. and Smart, F.	https://www.scopus.com/inward/record.uri?eid=2-s2.0-85132029493&doi=10.2196%2f29930&partnerID=40&md5=fbf3137ea7a89979be12712373377d7a	10.2196/29930
864	rayyan-134733586	Modeling Medical Guidelines by Prova and SHACL Accessing FHIR/RDF. Use Case: The Medical ABCDE Approach	2022	Studies in Health Technology and Informatics	293		59-66	Kober, G. and Robaldo, L. and Paschke, A.	https://www.scopus.com/inward/record.uri?eid=2-s2.0-85130332760&doi=10.3233%2fSHTI220348&partnerID=40&md5=c39f4731e852b68b2d9e284f1681daa3	10.3233/SHTI220348
865	rayyan-134733587	Development of an Interoperable and Easily Transferable Clinical Decision Support System Deployment Platform: System Design and Development Study	2022	Journal of Medical Internet Research	24	7		Yoo, J. and Lee, J. and Min, J.Y. and Choi, S.W. and Kwon, J.-M. and Cho, I. and Lim, C. and Choi, M.Y. and Cha, W.C.	https://www.scopus.com/inward/record.uri?eid=2-s2.0-85135379591&doi=10.2196%2f37928&partnerID=40&md5=be13de73dfbfe4bbca36de18992feae7	10.2196/37928
866	rayyan-134733588	Supporting Smart Home Scenarios Using OWL and SWRL Rules	2022	Sensors	22	11		Reda, R. and Carbonaro, A. and de Boer, V. and Siebes, R. and van der Weerdt, R. and Nouwt, B. and Daniele, L.	https://www.scopus.com/inward/record.uri?eid=2-s2.0-85130804140&doi=10.3390%2fs22114131&partnerID=40&md5=ec84935edd3326feaff1ad4e9b5008d6	10.3390/s22114131
867	rayyan-134733589	Development, Implementation and Initial Results of CDSS Recommendations for Patients at Risk of Hereditary Breast Cancer	2022	Studies in Health Technology and Informatics	290		340-344	Rosa, J. and Tajerian, M. and Zin, Y. and Brunner, M. and Lopez, N. and Gaiera, A. and Butti, M. and Menazzi, S. and Chanfreau, H. and Luna, D. and Rubin, L. and Benitez, S.	https://www.scopus.com/inward/record.uri?eid=2-s2.0-85131474488&doi=10.3233%2fSHTI220092&partnerID=40&md5=4e81f797d91a0c1d107af4c21ea9f79d	10.3233/SHTI220092
868	rayyan-134733590	The GA4GH Phenopacket schema defines a computable representation of clinical data	2022	Nature Biotechnology	40	6	817-820	Jacobsen, J.O.B. and Baudis, M. and Baynam, G.S. and Beckmann, J.S. and Beltran, S. and Buske, O.J. and Callahan, T.J. and Chute, C.G. and Courtot, M. and Danis, D. and Elemento, O. and Essenwanger, A. and Freimuth, R.R. and Gargano, M.A. and Groza, T. and Hamosh, A. and Harris, N.L. and Kaliyaperumal, R. and Lloyd, K.C.K. and Khalifa, A. and Krawitz, P.M. and KÃ¶hler, S. and Laraway, B.J. and Le…	https://www.scopus.com/inward/record.uri?eid=2-s2.0-85132078778&doi=10.1038%2fs41587-022-01357-4&partnerID=40&md5=e8a5c5b3962aee3cc7d2076291e60a82	10.1038/s41587-022-01357-4
869	rayyan-134733591	Semantic Interoperability Model in Healthcare Internet of Things Using Healthcare Sign Description Framework	2022	International Arab Journal of Information Technology	19	4	589-596	Sony, P. and Nagarajan, S.	https://www.scopus.com/inward/record.uri?eid=2-s2.0-85133675537&doi=10.34028%2fiajit%2f19%2f4%2f3&partnerID=40&md5=b13db2a1b1a723234ed922c9c1db875a	10.34028/iajit/19/4/3
870	rayyan-134733592	Connected Blockchain Federations for Sharing Electronic Health Records	2022	Cryptography	6	3		Hashim, F. and Shuaib, K. and Sallabi, F.	https://www.scopus.com/inward/record.uri?eid=2-s2.0-85138616336&doi=10.3390%2fcryptography6030047&partnerID=40&md5=ddbce53dd1d8e7638db3a90326d73f8e	10.3390/cryptography6030047
871	rayyan-134733593	The Tiel Shift Towards Person Centered Care	2022	Studies in Health Technology and Informatics	294		699-700	Hofdijk, J. and Cillessen, F. and Asin, J.	https://www.scopus.com/inward/record.uri?eid=2-s2.0-85131107620&doi=10.3233%2fSHTI220559&partnerID=40&md5=59aecd00e3ac3f611c7b4afab46a4b89	10.3233/SHTI220559
872	rayyan-134733594	TerminoDiff-Detecting Semantic Differences in HL7 FHIR CodeSystems	2022	Studies in Health Technology and Informatics	294		362-366	Wiedekopf, J. and Drenkhahn, C. and Rosenau, L. and Ulrich, H. and Kock-Schoppenhauer, A.-K. and Ingenerf, J.	https://www.scopus.com/inward/record.uri?eid=2-s2.0-85131106256&doi=10.3233%2fSHTI220475&partnerID=40&md5=bb2bf1ca7df78b28450a93c0f7306ac7	10.3233/SHTI220475
873	rayyan-134733595	FAIR Equivalency in Indonesiaâ€™s Digital Health Framework	2022	Data Intelligence	4			Jati, P.H.P.	https://www.scopus.com/inward/record.uri?eid=2-s2.0-85138693531&doi=10.1162%2fdint_a_00171&partnerID=40&md5=d2eb944f3da6a5a6cb9967f2da323585	10.1162/dint_a_00171
874	rayyan-134733596	Challenges and Strategies for Patient Safety in Primary Care: A Qualitative Study	2022	American Journal of Medical Quality	37	5	379-387	Yuan, C.T. and Dy, S.M. and Yuanhong Lai, A. and Oberlander, T. and Hannum, S.M. and Lasser, E.C. and Heughan, J.-A. and Dukhanin, V. and Kharrazi, H. and Kim, J.M. and Gurses, A.P. and Bittle, M. and Scholle, S.H. and Marsteller, J.A.	https://www.scopus.com/inward/record.uri?eid=2-s2.0-85137135204&doi=10.1097%2fJMQ.0000000000000054&partnerID=40&md5=89c71a9428bf6cb8bfdd56aec10d3a5a	10.1097/JMQ.0000000000000054
875	rayyan-134733597	Allergy Safety Events in Health Care: Development and Application of a Classification Schema Based on Retrospective Review	2022	Journal of Allergy and Clinical Immunology: In Practice	10	7	1844-1855.e3	Phadke, N.A. and Wickner, P. and Wang, L. and Zhou, L. and Mort, E. and Bates, D.W. and Seguin, C. and Fu, X. and Blumenthal, K.G.	https://www.scopus.com/inward/record.uri?eid=2-s2.0-85132659711&doi=10.1016%2fj.jaip.2022.03.026&partnerID=40&md5=4632d6874ae8f8b42cb0f4c391cd02eb	10.1016/j.jaip.2022.03.026
876	rayyan-134733598	New EHR certification requirements and their association with duplicate tests and images	2022	Journal of the American Medical Informatics Association	29	8	1391-1399	Pylypchuk, Y. and Johnson, C.	https://www.scopus.com/inward/record.uri?eid=2-s2.0-85134426836&doi=10.1093%2fjamia%2focac076&partnerID=40&md5=2001d3c0b1999ea47b7c878da035dd39	10.1093/jamia/ocac076
877	rayyan-134733599	ADVANTAGES OF A SHARED NURSING INFORMATION SYSTEM-LITERATURE REVIEW	2022	Millenium: Journal of Education, Technologies, and Health	2022	10	141-149	Monteiro, A.C.D.R. and Costa, F. and Soares, H. and Cardoso, M. and Pereira, S.	https://www.scopus.com/inward/record.uri?eid=2-s2.0-85180728678&doi=10.29352%2fmill0210e.25290&partnerID=40&md5=a3dd25a951f5d95efca019af9ac001dc	10.29352/mill0210e.25290
878	rayyan-134733600	Coverage of Clinical Research Data Retrieved from Standardized Structured Medical Information eXchange Storage	2022	Studies in Health Technology and Informatics	290		2024-03-06	Nakayama, M. and Hui, F. and Inoue, R.	https://www.scopus.com/inward/record.uri?eid=2-s2.0-85131502755&doi=10.3233%2fSHTI220020&partnerID=40&md5=88860b7d85865615ca19d78200fb6f57	10.3233/SHTI220020
879	rayyan-134733601	Heterogeneity of Drug Allergies and Reaction Lists in Two US. Health Care Systems' Electronic Health Records	2022	Applied Clinical Informatics	13	3	741-751	Yerneni, S. and Shah, S.N. and Blackley, S.V. and Ortega, C.A. and Blumenthal, K.G. and Goss, F. and Seger, D.L. and Wickner, P.G. and Mancini, C.M. and Bates, D.W. and Zhou, L.	https://www.scopus.com/inward/record.uri?eid=2-s2.0-85135598025&doi=10.1055%2fa-1862-9425&partnerID=40&md5=5ff973c709883da57fbb005c68fbd0f8	10.1055/a-1862-9425
880	rayyan-134733602	HL7 FHIR-based tools and initiatives to support clinical research: A scoping review	2022	Journal of the American Medical Informatics Association	29	9	1642-1653	Duda, S.N. and Kennedy, N. and Conway, D. and Cheng, A.C. and Nguyen, V. and Zayas-CabÃ¡n, T. and Harris, P.A.	https://www.scopus.com/inward/record.uri?eid=2-s2.0-85136909047&doi=10.1093%2fjamia%2focac105&partnerID=40&md5=a02e123428fe6d44dbc3c08812a7c805	10.1093/jamia/ocac105
881	rayyan-134733603	6th International Conference on Medical and Health Informatics, ICMHI 2022	2022	ACM International Conference Proceeding Series					https://www.scopus.com/inward/record.uri?eid=2-s2.0-85139990090&partnerID=40&md5=3243c9c886baa765199d85b1400939ca
882	rayyan-134733604	Marine Internet of Things Platforms for Interoperability of Marine Robotic Agents: An Overview of Concepts and Architectures	2022	Journal of Marine Science and Engineering	10	9		Kabanov, A. and Kramar, V.	https://www.scopus.com/inward/record.uri?eid=2-s2.0-85138733795&doi=10.3390%2fjmse10091279&partnerID=40&md5=bd3837b02b1ae20dc8038c945f8a731c	10.3390/jmse10091279
883	rayyan-134733605	â€˜Managed convergenceâ€™ in health system digitalisation	2022	Journal of the Royal Society of Medicine	115	8	284-285	Cresswell, K. and Sheikh, A. and Williams, R.	https://www.scopus.com/inward/record.uri?eid=2-s2.0-85130569132&doi=10.1177%2f01410768221098274&partnerID=40&md5=c5b592d6878cb657765984f814e56026	10.1177/01410768221098274
884	rayyan-134733606	Towards the Improvement of Clinical Guidelines Based on Real World Data	2022	Studies in Health Technology and Informatics	294		480-484	Henke, E. and Reinecke, I. and Zoch, M. and Sedlmayr, M. and Bathelt, F.	https://www.scopus.com/inward/record.uri?eid=2-s2.0-85131107735&doi=10.3233%2fSHTI220505&partnerID=40&md5=8e25f564767e1ef2bac0b85469302778	10.3233/SHTI220505
885	rayyan-134733607	Beacon v2 and Beacon networks: A â€œlingua francaâ€ for federated data discovery in biomedical genomics, and beyond	2022	Human Mutation	43	6	791-799	Rambla, J. and Baudis, M. and Ariosa, R. and Beck, T. and Fromont, L.A. and Navarro, A. and Paloots, R. and Rueda, M. and Saunders, G. and Singh, B. and Spalding, J.D. and TÃ¶rnroos, J. and Vasallo, C. and Veal, C.D. and Brookes, A.J.	https://www.scopus.com/inward/record.uri?eid=2-s2.0-85128500451&doi=10.1002%2fhumu.24369&partnerID=40&md5=e7c60083e560adf1900971412f6e055a	10.1002/humu.24369
886	rayyan-134733608	Implementation of Gene Expression Profiles in the HL7 FHIR Standard	2022	Studies in Health Technology and Informatics	294		417-418	Auer, F. and Abdykalykova, Z. and MÃ¼ller, D. and Kramer, F.	https://www.scopus.com/inward/record.uri?eid=2-s2.0-85131107615&doi=10.3233%2fSHTI220490&partnerID=40&md5=a49cfeaac91320c9bebfef830e5c6760	10.3233/SHTI220490
887	rayyan-134733609	A SigFox-Based Blockchain Network for Electronic Health Records	2022	ACM International Conference Proceeding Series				Marar, R.W.	https://www.scopus.com/inward/record.uri?eid=2-s2.0-85147686386&doi=10.1145%2f3564982.3565002&partnerID=40&md5=c67779ae4916ed60e204594342eba6b4	10.1145/3564982.3565002
888	rayyan-134733610	Foresight study on online health community: The perspective of knowledge empowerment for patients with chronic diseases	2022	International Journal of Health Planning and Management	37	4	2354-2375	VainauskienÄ—, V. and VaitkienÄ—, R.	https://www.scopus.com/inward/record.uri?eid=2-s2.0-85129457710&doi=10.1002%2fhpm.3477&partnerID=40&md5=02918aea6ddfd67697aaa7bb6a1699f9	10.1002/hpm.3477
889	rayyan-134733611	Design and validation of a FHIR-based EHR-driven phenotyping toolbox	2022	Journal of the American Medical Informatics Association	29	9	1449-1460	Brandt, P.S. and Pacheco, J.A. and Adekkanattu, P. and Sholle, E.T. and Abedian, S. and Stone, D.J. and Knaack, D.M. and Xu, J. and Xu, Z. and Peng, Y. and Benda, N.C. and Wang, F. and Luo, Y. and Jiang, G. and Pathak, J. and Rasmussen, L.V.	https://www.scopus.com/inward/record.uri?eid=2-s2.0-85136908511&doi=10.1093%2fjamia%2focac063&partnerID=40&md5=640c62b40e703f50c5c80a72f7f43afa	10.1093/jamia/ocac063
890	rayyan-134733612	Artificial Intelligence and Clinical Decision Support Systems or Automated Interpreters: What Characteristics Are Expected by French General Practitioners?	2022	Studies in Health Technology and Informatics	290		887-891	Tabla, S. and Calafiore, M. and Legrand, B. and Descamps, A. and Andre, C. and Rochoy, M. and Chazard, E.	https://www.scopus.com/inward/record.uri?eid=2-s2.0-85131483329&doi=10.3233%2fSHTI220207&partnerID=40&md5=4ad4ee1a202baabf437cc44ad85ebaee	10.3233/SHTI220207
891	rayyan-134733613	The Impact of Electronic Health Record Interoperability on Safety and Quality of Care in High-Income Countries: Systematic Review	2022	Journal of Medical Internet Research	24	9		Li, E. and Clarke, J. and Ashrafian, H. and Darzi, A. and Neves, A.L.	https://www.scopus.com/inward/record.uri?eid=2-s2.0-85137859630&doi=10.2196%2f38144&partnerID=40&md5=367c28974c4ce9002856d9b15c36f1dd	10.2196/38144
892	rayyan-134733614	Semantically Enhanced IoT-Oriented Seismic Event Detection: An Application to Colima and Vesuvius Volcanoes	2022	IEEE Internet of Things Journal	9	12	9789-9803	Falanga, M. and De Lauro, E. and Petrosino, S. and Rincon-Yanez, D. and Senatore, S.	https://www.scopus.com/inward/record.uri?eid=2-s2.0-85124207158&doi=10.1109%2fJIOT.2022.3148786&partnerID=40&md5=cabce966565890029cc114d73501b343	10.1109/JIOT.2022.3148786
893	rayyan-134733615	Data Exchange Standards in Teleophthalmology: Current and Future Developments	2022	Studies in Health Technology and Informatics	293		270-277	Schweitzer, M. and Steger, B. and Hoerbst, A. and Augustin, M. and Pfeifer, B. and Hausmann, U. and Baumgarten, D.	https://www.scopus.com/inward/record.uri?eid=2-s2.0-85130349136&doi=10.3233%2fSHTI220380&partnerID=40&md5=70a5562d59cc4877c4bdc9df770db186	10.3233/SHTI220380
894	rayyan-134733616	Addressing the Challenges of Electronic Health Records Using Blockchain and IPFS	2022	Sensors	22	11		Pilares, I.C.A. and Azam, S. and Akbulut, S. and Jonkman, M. and Shanmugam, B.	https://www.scopus.com/inward/record.uri?eid=2-s2.0-85131709751&doi=10.3390%2fs22114032&partnerID=40&md5=2dc8571a09e8618f8a7dcbb67830d9e0	10.3390/s22114032
895	rayyan-134733617	TerminoloGit - An Open Source Terminology Server for Large Scale eHealth Environments	2022	Studies in Health Technology and Informatics	293		79-84	Kleinoscheg, G. and Tanjga, N. and Svec, N. and Rainer-Sablatnig, S. and Sabutsch, S.	https://www.scopus.com/inward/record.uri?eid=2-s2.0-85130359679&doi=10.3233%2fSHTI220351&partnerID=40&md5=1ce78f9d4db62794885743bbcd42e8b9	10.3233/SHTI220351
896	rayyan-134733618	Feasibility of Electronic Health Record Integration of a SMART Application to Facilitate Patient-Provider Communication for Medication Management	2022	CIN - Computers Informatics Nursing	40	8	538-546	Spratt, S.E. and Ravneberg, D. and Derstine, B. and Granger, B.B.	https://www.scopus.com/inward/record.uri?eid=2-s2.0-85135599069&doi=10.1097%2fCIN.0000000000000891&partnerID=40&md5=4898c35fffcd89358d1921186940e690	10.1097/CIN.0000000000000891
897	rayyan-134733619	Environmental scan of family chart linking for genetic cascade screening in a U.S. integrated health system	2022	Frontiers in Genetics	13			Haas, C.B. and Ralston, J. and Fullerton, S.M. and Scrol, A. and Henrikson, N.B.	https://www.scopus.com/inward/record.uri?eid=2-s2.0-85136849204&doi=10.3389%2ffgene.2022.886650&partnerID=40&md5=9d8d31ece53d2e00f88a74d97a270702	10.3389/fgene.2022.886650
898	rayyan-134733620	An Interoperable Electronic Health Record System for Clinical Cardiology	2022	Informatics	9	2		Lazarova, E. and Mora, S. and Maggi, N. and Ruggiero, C. and Vitale, A.C. and Rubartelli, P. and Giacomini, M.	https://www.scopus.com/inward/record.uri?eid=2-s2.0-85132287050&doi=10.3390%2finformatics9020047&partnerID=40&md5=8df378b942e25cd1cd2f28ac89177f58	10.3390/informatics9020047
899	rayyan-134733621	A Versatile and Scalable Platform That Streamlines Data Collection for Patient-Centered Studies: Usability and Feasibility Study	2022	JMIR Formative Research	6	9		Huang, H. and Aschettino, S. and Lari, N. and Lee, T.-H. and Rosenberg, S.S. and Ng, X. and Muthuri, S. and Bakshi, A. and Bishop, K. and Ezzeldin, H.	https://www.scopus.com/inward/record.uri?eid=2-s2.0-85139753403&doi=10.2196%2f38579&partnerID=40&md5=dcb8a655155fb057a5ca4eef888106d5	10.2196/38579
900	rayyan-134733622	Network Architecture for IEC61850-90-5 Communication: Case Study of Evaluating R-GOOSE over 5G for Communication-Based Protection	2022	Energies	15	11		Jafary, P. and Supponen, A. and Repo, S.	https://www.scopus.com/inward/record.uri?eid=2-s2.0-85131349356&doi=10.3390%2fen15113915&partnerID=40&md5=9794f40ec08cd4a18138ea1b0d1ecc56	10.3390/en15113915
901	rayyan-134733623	Multi-node data exchange traffic analysis for a communication framework embedded on smart meters	2022	Electric Power Systems Research	205			Caropreso, R.T. and Fernandes, R.A.S. and Silva, I.N.	https://www.scopus.com/inward/record.uri?eid=2-s2.0-85121648744&doi=10.1016%2fj.epsr.2021.107734&partnerID=40&md5=905ceca7e39a5271272e302dbc6ab262	10.1016/j.epsr.2021.107734
902	rayyan-134733624	A prospective interoperable distributed e-Health system with loose coupling in improving healthcare services for developing countries	2022	Array	13			Rinty, M.R. and Prodhan, U.K. and Rahman, M.M.	https://www.scopus.com/inward/record.uri?eid=2-s2.0-85151700216&doi=10.1016%2fj.array.2021.100114&partnerID=40&md5=06f41470fdcb38b95cbcb07d09b5060f	10.1016/j.array.2021.100114
903	rayyan-134733625	The IMPACT Act of 2014: Standardizing patient assessment data to support care coordination, quality outcomes, and interoperability	2022	Journal of the American Geriatrics Society	70	4	975-980	McMullen, T.L. and Mandl, S.R. and Pratt, M.J. and Van, C.D. and Connor, B.A. and Levitt, A.F.	https://www.scopus.com/inward/record.uri?eid=2-s2.0-85125895155&doi=10.1111%2fjgs.17644&partnerID=40&md5=df978b9f5dd97eb6c346589c8915d2a7	10.1111/jgs.17644
904	rayyan-134733626	Development of eClaim system for private indemnity health insurance in South Korea: Compatibility and interoperability	2022	Health Informatics Journal	28	1		Bae, S. and Yi, B.-K.	https://www.scopus.com/inward/record.uri?eid=2-s2.0-85123064931&doi=10.1177%2f14604582211071019&partnerID=40&md5=f7933e28a2731bd6fe84743c600bef26	10.1177/14604582211071019
905	rayyan-134733627	Using M&S Standards in Combined Civil and Military Training for Disaster and Crisis Management	2022	Virtual Simulation Innovation Workshop 2022, SIW 2022				Asprusten, M. and Brathen, K. and Bull, T. and EngÃ¸y, T. and Vik, T. and Skjeltorp, A. and El Abdouni Khayari, R. and MÃ¼ller, W. and Svendsen, G.K. and Stiegler, S. and Tepel, T. and Tsetsos, K.	https://www.scopus.com/inward/record.uri?eid=2-s2.0-85186957667&partnerID=40&md5=3548527503710d751ae4fef5c47f6b1e
906	rayyan-134733628	Current Cybersecurity Challenges of Applying Blockchain in Healthcare	2022	Proceedings - 2022 International Conference on Computational Science and Computational Intelligence, CSCI 2022			1719-1724	Al Hamad, N.F. and Liou, J.-C.	https://www.scopus.com/inward/record.uri?eid=2-s2.0-85172001550&doi=10.1109%2fCSCI58124.2022.00305&partnerID=40&md5=1564f81c6804b0ebae2b13f9365297d9	10.1109/CSCI58124.2022.00305
907	rayyan-134733629	Impact of IoT Adoption and Application For Smart Healthcare	2022	Journal of Commercial Biotechnology	27	4	225-237	Hua, W.	https://www.scopus.com/inward/record.uri?eid=2-s2.0-85159855590&doi=10.5912%2fjcb1330&partnerID=40&md5=515a5b295f416bb7290c3f9836ad9924	10.5912/jcb1330
908	rayyan-134733630	The role of digital innovation in improving healthcare quality in extreme adversity: An interpretative phenomenological analysis study	2022	Journal of Global Health Reports	6			Lounsbury, O. and Roberts, L. and Kurek, N. and Shaw, A. and Flott, K. and Ghafur, S. and Labrique, A. and Leatherman, S. and Darzi, A. and Neves, A.L.	https://www.scopus.com/inward/record.uri?eid=2-s2.0-85165455107&doi=10.29392%2f001c.37241&partnerID=40&md5=58263915ae509c5ea0971276251a2454	10.29392/001c.37241
[truncated: 7,081 more rows]

## Sheet: 161-articles List
Title	Article no. from Articles Database file	Key Number	Year	Month	Day	Journal	Volume	Issue	Pages	Authors	URL	Publisher	Abstract	DOI	Extracted Keywords
[truncated: 161 more rows]

[truncated: 3 more sheets: Categorized Articles, Annotation Details, Theme → SDA-FEF Layer Mapping]
